# Supplementary material for: Altered miRNA expression in canine retinas during normal development and in models of retinal degeneration
Source: BMC Genomics. 2014 Mar 1;15(1):172. doi: 10.1186/1471-2164-15-172 (PMC4029133; doi:10.1186/1471-2164-15-172)
Supplement: Supplementary file 1 — Additional file 1: DE miRNAs in normal retinas at different ages. DE miRNAs (BH-adjusted p < 0.05 and FC > +/-2) identified by microarray analysis in normal retinas at 7 vs. 3, 16 vs. 7, and 16 vs. 3 wks of age. miRNAs are listed from the highest to the lowest fold change difference. In green, apoptomirs tested by qRT-PCR with the corresponding p-value and FC difference. (XLS 64 KB) [file 12864_2013_7018_MOESM1_ESM.xls]

## Sheet: DE miRNAs in normal retinas
Additional file 1. DE miRNAs in normal retinas at different ages. DE miRNAs (BH-adjusted p<0.05 and FC> +/-2) identified by microarray analysis in normal retinas at 7 vs. 3, 16 vs. 7, and 16 vs. 3 wks of age.
miRNAs are listed from the highest to the lowest fold change difference. In green, apoptomirs tested by qRT-PCR with the corresponding p-value and FC difference.
	microarray analysis		qRT-PCR analysis
miRNA	BH-adjusted p-value	FC	p-value	FC
7 vs. 3 wks (n=50)
cfa-miR-29c_st	0.0147593	7.20678
hsa-miR-29c-star_st	0.00232952	4.81247
hsa-miR-29b-2-star_st	2.07324e-05	3.98394
mml-miR-189_st	0.0105299	3.80548
xtr-miR-133d_st	0.0144526	3.16967
mdo-miR-193_st	0.00634026	3.13466
hsa-miR-129-star_st	0.00509861	3.11267
cfa-miR-29a_st	4.76435e-05	2.89782
hsa-miR-193b_st	0.00776283	2.81696
cbr-miR-72_st	0.0417491	2.76554
mml-miR-768-5p_st	0.0299711	2.71761
dre-miR-192_st	0.0467071	2.6641
hsa-miR-133a_st	0.00464786	2.5778
hsa-miR-129-3p_st	0.00458031	2.56333
gga-miR-133c_st	0.00956708	2.43916
hsa-miR-187_st	0.00338138	2.43133
mmu-miR-218-2-star_st	0.0462287	2.40454
cfa-miR-212_st	0.0319384	2.36361
cfa-miR-129_st	0.00101372	2.36219	0.004	5.47073
dre-miR-22a_st	0.00463715	2.32006
hsa-miR-299-5p_st	0.0259629	2.31595
hsa-miR-150_st	0.00194648	2.18006
hsa-miR-383_st	0.00153844	2.12074
mmu-miR-211_st	0.043237	2.11572
hsa-miR-133b_st	0.0475056	2.05887
bta-miR-193a_st	0.0439586	2.02585
dre-miR-30a_st	0.000650912	2.00259
cfa-miR-106a_st	0.00496663	-2.02231
dre-miR-17a_st	0.00191918	-2.02287
cfa-miR-106b_st	0.00152064	-2.0257
cfa-miR-130b_st	0.00135629	-2.02958
bta-miR-17-5p_st	0.00528024	-2.03951
cfa-miR-25_st	0.000320069	-2.36704
mdo-miR-206_st	0.0213615	-2.36734
cfa-miR-449_st	0.0427403	-2.40235
hsa-miR-1308_st	0.0343792	-2.4818
hsa-miR-135a-star_st	0.005694	-2.53296
hsa-miR-1274b_st	0.0429197	-2.88637
bta-miR-20b_st	0.00169737	-3.03877
mmu-miR-203_st	0.0156233	-3.19096
xtr-miR-34b_st	0.0326042	-3.58862
mmu-miR-345-3p_st	0.0131796	-3.72964
cfa-miR-155_st	0.00281934	-3.82081	0.011	-3.93174
ppy-miR-18_st	0.00789159	-3.99562
bta-miR-363_st	0.0462287	-4.0586
hsa-miR-18a_st	0.0381624	-4.10383
hsa-miR-18b_st	0.00182712	-4.66679
hsa-miR-34c-3p_st	0.00909115	-5.19002
cfa-miR-34c_st	0.00538943	-7.12264
ppt-miR-894_st	0.00432432	-7.96531
16 vs. 7 wks (n=2)
hsa-miR-187_st	0.0321217	2.49092
cfa-miR-363_st	0.0400766	-2.81284
16 vs. 3 wks (n=94)
hsa-miR-29c-star_st	0.000102976	6.48763
hsa-miR-187_st	2.67884e-06	6.05626
hsa-miR-29b-2-star_st	2.36818e-07	5.82862
cfa-miR-29c_st	0.0119502	5.75424
mml-miR-189_st	0.002464	4.08296
hsa-miR-129-star_st	0.000283921	4.00017
hsa-miR-129-3p_st	0.000108759	3.48449
cfa-miR-150_st	0.00134701	3.4044
cfa-miR-29a_st	5.21674e-06	2.9824
hsa-miR-222_st	6.30861e-05	2.94531
cfa-miR-29b_st	0.0486683	2.91701	0.047	2.88181
tni-miR-204b_st	0.0158471	2.81591
hsa-miR-133a_st	0.000778026	2.75836
cfa-miR-129_st	3.78772e-05	2.71792	0.001	10.4266
ptc-miR-156i_st	0.00389821	2.68118
hsa-miR-338-5p_st	0.00848097	2.67968
mml-miR-768-5p_st	0.020006	2.48535
mmu-miR-193-star_st	0.0121235	2.4765
hsa-miR-299-5p_st	0.00542071	2.47629
xtr-miR-133d_st	0.0342258	2.35401
mdo-miR-222a_st	0.000880898	2.33018
cfa-miR-383_st	4.22749e-05	2.32155
hsa-miR-326_st	3.96611e-05	2.2935
cfa-miR-221_st	0.00311294	2.29208	0.0043	3.44898
hsa-miR-193b_st	0.0125405	2.27989
hsa-miR-133b_st	0.00817139	2.26927
rno-miR-211_st	0.00614176	2.20744
xtr-miR-133c_st	0.0115064	2.14685
rno-miR-532-5p_st	0.0384996	2.14124
cfa-miR-204_st	0.00685535	2.13143
cfa-miR-212_st	0.0270363	2.11738
tni-miR-22a_st	0.000141035	2.11073
mdo-miR-10a_st	0.043792	2.10099
hsa-miR-378-star_st	0.000821053	2.09836
hsa-miR-193a-5p_st	0.0178434	2.07384
gma-miR-156a_st	0.0195611	2.07374
mml-miR-502-5p_st	0.013164	2.04101
dre-miR-22b_st	0.00675046	2.02813
hsa-miR-132_st	8.03568e-06	2.01575
mml-miR-422a_st	0.00225595	2.01264
mml-miR-885-5p_st	0.011838	2.00452
mmu-miR-501-3p_st	0.00225595	2.00129
gga-miR-17-3p_st	0.00224512	-2.02875
cfa-miR-130b_st	0.000170996	-2.08984
ssc-miR-28_st	0.0138149	-2.1105
hsa-miR-1251_st	0.0491939	-2.13701
hsa-miR-17_st	0.0027121	-2.18832
mmu-miR-135a-star_st	0.010233	-2.20905
hsa-miR-421_st	0.000622441	-2.23523
cfa-miR-155_st	0.01929	-2.32247	0.038	-2.16993
cfa-miR-15a_st	0.0322752	-2.32671
cfa-miR-106a_st	0.000305184	-2.34116
hsa-miR-1308_st	0.0184204	-2.35579
cfa-miR-186_st	0.0270217	-2.38141
dre-miR-17a_st	4.15921e-05	-2.45531
hsa-miR-18a-star_st	0.00332431	-2.45871
hsa-miR-92a-1-star_st	0.0358332	-2.45961
cfa-miR-345_st	0.01461	-2.51158
hsa-miR-1291_st	0.0368134	-2.56275
cfa-miR-25_st	1.67232e-05	-2.56467
rno-miR-146a_st	0.0435833	-2.63934	0.047	-2.09764
xtr-miR-205a_st	0.00162192	-2.71929
hsa-miR-199a-3p_st	0.046854	-2.76748
hsa-miR-551a_st	0.0200214	-2.77731
hsa-miR-203_st	0.0048401	-2.86102
cfa-miR-106b_st	8.5072e-06	-2.87984
cfa-miR-20_st	0.00428252	-2.9377	0.015	-2.91686
xtr-miR-106_st	0.00612111	-2.96037
hsa-miR-1274b_st	0.0107401	-3.09116
cfa-miR-350_st	0.00964969	-3.11865
cfa-miR-199_st	0.0368974	-3.12363
dre-miR-218a_st	0.00549386	-3.1588
hsa-miR-20b_st	0.0220569	-3.25067
hsa-miR-431_st	0.0202765	-3.27158
mmu-miR-130b-star_st	0.0102863	-3.3214
hsa-miR-140-5p_st	0.0369235	-3.51033
ppt-miR-894_st	0.0343673	-3.52269
rno-miR-542-5p_st	0.00214341	-3.92412
mmu-miR-345-3p_st	0.00306744	-4.00437
mml-miR-216a_st	0.0415301	-4.15226
dre-miR-19d_st	0.00700137	-4.45308
hsa-miR-34c-3p_st	0.00548951	-4.53357
xtr-miR-363-3p_st	0.000257324	-4.62338
cfa-miR-19b_st	0.00241754	-4.64709
ppy-miR-206_st	0.0272666	-4.73932
dre-miR-19c_st	0.004553	-4.97304
xtr-miR-34b_st	0.00213711	-5.085
cfa-miR-363_st	1.22293e-05	-5.36297
hsa-miR-18b_st	8.91763e-05	-6.06583
cfa-miR-19a_st	0.0496583	-6.13087	0.009	-4.44223
cfa-miR-34c_st	0.00151915	-7.26389
rno-miR-301a_st	0.0120029	-10.4204
hsa-miR-18a_st	0.000130952	-12.8879
lca-miR-18_st	3.96611e-05	-18.0082
