# Supplementary material for: Altered miRNA expression in canine retinas during normal development and in models of retinal degeneration
Source: BMC Genomics. 2014 Mar 1;15(1):172. doi: 10.1186/1471-2164-15-172 (PMC4029133; doi:10.1186/1471-2164-15-172)
Supplement: Supplementary file 2 — Additional file 2: DE miRNAs in xlpra2-mutant retinas at different ages. DE miRNAs (BH-adjusted p < 0.05 and FC > +/-2) identified by microarray analysis in xlpra2-mutant retinas at 7 vs. 3, 16 vs. 7, and 16 vs. 3 wks of age. miRNAs are listed from the highest to the lowest fold change difference. In green, apoptomirs tested by qRT-PCR with the corresponding p-value and FC difference. (XLS 61 KB) [file 12864_2013_7018_MOESM2_ESM.xls]

## Sheet: DE miRNAs in xlpra2 retinas
Additional file 2. DE miRNAs in xlpra2-mutant retinas at different ages. DE miRNAs (BH-adjusted p<0.05 and FC> +/-2) identified by microarray analysis in xlpra2-mutant retinas at 7 vs. 3, 16 vs. 7, and 16 vs. 3 wks
of age. miRNAs are listed from the highest to the lowest fold change difference. In green, apoptomirs tested by qRT-PCR with the corresponding p-value and FC difference.
	microarray analysis		qRT-PCR analysis
miRNA	BH-adjusted p-value	FC	p-value	FC
7 vs. 3 wks (n=37)
cbr-miR-38_st	0.00504038	5.6116
hsa-miR-933_st	0.0471529	2.96945
xtr-miR-133d_st	0.0345978	2.88015
mmu-miR-711_st	0.0156668	2.76705
ptc-miR-166m_st	0.0347151	2.66312
hsa-miR-326_st	0.000753641	2.58044
mdo-miR-222a_st	0.002269	2.56196
dps-miR-133_st	0.017245	2.55221
hsa-miR-29b-2-star_st	0.00103907	2.50802
mmu-miR-700_st	0.0210058	2.49731
rno-miR-211_st	0.0144299	2.40367
mcmv-miR-M23-1-5p_st	0.0443454	2.37026
rlcv-miR-rL1-2_st	0.00676933	2.29995
hsa-miR-222_st	0.00423545	2.29122
xtr-miR-133c_st	0.0275868	2.26565
hsa-miR-133a_st	0.0204632	2.22211
rno-miR-133b_st	0.0376959	2.21547
cfa-miR-29a_st	0.00118125	2.15034
cfa-miR-204_st	0.0275868	2.12565
mmu-miR-29c-star_st	0.00727797	2.07924
mdo-miR-129_st	0.00187437	2.03397
oar-miR-431_st	0.0383051	-2.07752
dre-miR-430j_st	0.0487027	-2.10184
cfa-miR-106b_st	0.0016347	-2.10288
cfa-miR-106a_st	0.00504038	-2.11022
ptr-miR-17-5p_st	0.00375612	-2.18157
ssc-miR-28_st	0.0350748	-2.20405
cfa-miR-130b_st	0.00118125	-2.21657
dre-miR-363_st	0.0363345	-2.32356
hsa-miR-18b_st	0.030932	-2.81157
cfa-miR-345_st	0.0254743	-2.81346
mml-miR-592_st	0.0210058	-3.27059
hsa-miR-19b_st	0.0401918	-3.33322
hsa-miR-551a_st	0.020808	-3.52466
xtr-miR-34b_st	0.0151817	-4.6224
mml-miR-18_st	0.0223544	-6.27965
cfa-miR-34c_st	0.00532188	-8.12646
16 vs. 7 wks (n=22)
hsa-miR-375_st	0.0073935	10.8868
fru-miR-7_st	0.0343123	4.7333
cfa-miR-29b_st	0.0327324	4.6239	0.048	2.97554
rno-miR-146a_st	0.0305718	3.95717	0.018	4.37394
cfa-miR-221_st	0.000752452	3.74938	0.0004	7.63616
mmu-miR-26b-star_st	0.00300423	3.13154
ptr-miR-95_st	0.0330259	3.11359
hsa-miR-224_st	0.0209172	3.11284
mmu-miR-539_st	0.0481572	2.92688
hsa-miR-222_st	0.000781892	2.89509
cfa-miR-212_st	0.0343123	2.58271
mdo-miR-222a_st	0.00283471	2.50636
cfa-miR-652_st	0.0220473	2.19942
hsa-miR-369-5p_st	0.0474427	2.0685
tni-miR-210_st	0.000673914	-2.01549
rlcv-miR-rL1-2_st	0.0209261	-2.09376
hsa-miR-769-5p_st	0.0308592	-2.09864
hsa-miR-378-star_st	0.0033211	-2.17998
cfa-miR-181c_st	0.0367308	-2.24656
hsa-miR-432_st	0.00067509	-2.36012
mmu-miR-135a-star_st	0.032585	-2.39452
mmu-miR-711_st	0.0308592	-2.63016
16 vs. 3 wks (n=56)
cfa-miR-29b_st	0.0010244	10.6409	0.004	19.2028
cfa-miR-29c_st	0.0101066	9.14731
ppa-miR-7_st	0.0103258	7.99642
cfa-miR-221_st	5.36711e-06	7.2251	0.001	14.795
hsa-miR-375_st	0.0245834	6.66687
hsa-miR-222_st	1.46667e-06	6.63329
mdo-miR-222a_st	2.04007e-06	6.42121
rno-miR-24-2-star_st	0.0200142	4.54747
hsa-miR-326_st	1.28777e-06	4.52315
cfa-miR-652_st	9.13955e-05	4.36215
cfa-miR-29a_st	1.46667e-06	4.16187
fru-miR-21_st	0.0445069	4.12634	0.017	3.05255
gga-miR-7b_st	0.0172979	4.03076
cfa-miR-224_st	0.0172979	3.9373
hsa-miR-221-star_st	0.00209583	3.80269
mml-miR-380_st	0.0367571	3.67704
hsa-miR-338-3p_st	0.0361718	3.51588
rrv-miR-rR1-2_st	0.00320576	3.49526
mdo-miR-187_st	0.00654924	3.3697
hsa-miR-29b-2-star_st	1.34474e-05	3.34998
osa-miR-171g_st	0.0120156	3.33789
hsa-miR-29c-star_st	0.0196336	3.22895
mne-miR-215_st	0.0278393	2.97489
hsa-miR-369-5p_st	0.00362221	2.81353
xtr-miR-29d_st	0.0320374	2.74588
cfa-miR-15b_st	0.000918283	2.67737
xtr-miR-15c_st	0.00299686	2.59727
mdo-miR-193_st	0.0356305	2.5129
rno-miR-299_st	0.044003	2.47491
cfa-miR-212_st	0.0364652	2.41606
rno-miR-505_st	0.0235208	2.32304
hsa-miR-100_st	0.00262383	2.28497
cfa-miR-27a_st	0.00152965	2.25628
cfa-miR-28_st	0.00594962	2.25227
mmu-miR-26b-star_st	0.0250451	2.25188
rno-miR-24-1-star_st	0.0489378	2.21111
hsa-miR-23a_st	0.000151476	2.11814
cfa-miR-23b_st	0.0019866	2.07003
hsa-miR-106b-star_st	0.016043	-2.02549
cfa-miR-363_st	0.0356305	-2.1181
cel-miR-268_st	0.0098538	-2.13117
hsa-miR-181c-star_st	0.00102092	-2.30706
oar-miR-431_st	0.0103258	-2.46992
xtr-miR-363-5p_st	0.0341054	-2.52298
hsa-miR-92a-1-star_st	0.0461332	-2.89599
hsa-miR-135a-star_st	0.00262383	-2.99131
cfa-miR-1843_st	0.0370334	-3.01182
hsa-miR-184_st	0.0356305	-3.31514
cfa-miR-216_st	0.00961705	-3.45887
cfa-miR-130b_st	4.5355e-06	-3.50646
rno-miR-503_st	0.023611	-4.04503
mml-miR-34c-3p_st	0.00266511	-4.32278
hsa-miR-217_st	0.0123499	-4.39951
hsa-miR-551a_st	0.00320576	-5.24529
xtr-miR-34b_st	0.00260417	-7.18949
cfa-miR-34c_st	0.000396247	-17.3795
