# Supplementary material for: Altered miRNA expression in canine retinas during normal development and in models of retinal degeneration
Source: BMC Genomics. 2014 Mar 1;15(1):172. doi: 10.1186/1471-2164-15-172 (PMC4029133; doi:10.1186/1471-2164-15-172)
Supplement: Supplementary file 3 — Additional file 3: DE miRNAs between xlpra2 and normal retinas. DE miRNAs (BH-adjusted p < 0.05 and FC > +/-2) identified by microarray analysis at 7 and 16 wks of age in xlpra2-mutants compared to normals. miRNAs are listed from the highest to the lowest fold change difference. In green, apoptomirs tested by qRT-PCR with the corresponding p-value and FC difference. No expression differences were found at 3 wks. (XLS 84 KB) [file 12864_2013_7018_MOESM3_ESM.xls]

## Sheet: DE miRNAs in xlpra2 vs. normals
Additional file 3. DE miRNAs between xlpra2 and normal retinas. DE miRNAs (BH-adjusted p<0.05 and FC> +/-2) identified by microarray analysis at 7 and 16 wks of age in xlpra2-mutants compared to normals.
miRNAs are listed from the highest to the lowest fold change difference. In green, apoptomirs tested by qRT-PCR with the corresponding p-value and FC difference. No expression differences were found at 3 wks.
	microarray analysis		qRT-PCR analysis
miRNA	BH-adjusted p-value	FC	p-value	FC
3 wks (n=0)	no DE miRNAs
7 wks (n=2)
rlcv-miR-rL1-2_st	0.0329459	2.99858
dre-miR-155_st	0.0497247	3.6289	0.043	2.12907
16 wks (n=173)
cfa-miR-146a_st	0.000688571	21.1028	0.001	12.3515
dre-miR-101a_st	0.0040469	21.0985
cfa-miR-21_st	0.00108859	20.5903	0.0002	15.4235
hsa-miR-375_st	0.000919999	17.3755
cfa-miR-7_st	0.00766454	16.2584
cfa-miR-101_st	0.00685723	15.8352
cfa-miR-218_st	0.00625897	14.1166
hsa-miR-376c_st	0.00192715	12.9417
cfa-miR-19a_st	0.00872121	12.8575	0.0003	10.8657
hsa-miR-301a_st	0.0224328	12.8455
lca-miR-18_st	0.000752064	12.204
gga-miR-29c_st	0.00524179	10.9605
fru-miR-218b_st	0.00554876	8.74753
dre-miR-457a_st	0.00311071	8.37679
hsa-miR-18a_st	0.00182589	8.0096
mml-miR-299-3p_st	0.012921	7.47977
dre-miR-218a_st	0.000482414	7.0609
xtr-miR-140_st	0.00182331	6.58336
cfa-miR-148a_st	0.0302497	6.54024
hsa-miR-140-5p_st	0.00507971	6.16482
dre-miR-19c_st	0.00389311	5.81998
cfa-miR-29b_st	0.00388707	5.57279	0.0055	12.1543
cfa-miR-199_st	0.0040469	5.54839
hsa-miR-24-2-star_st	0.00421052	5.1987
dre-miR-19d_st	0.00538234	5.1976
hsa-miR-199a-3p_st	0.00356201	5.19579
hsa-miR-20b_st	0.00403761	5.05721
hsa-miR-381_st	0.0254385	4.98621
mml-miR-329_st	0.0219991	4.86868
hsa-miR-362-3p_st	0.0250175	4.63056
xtr-miR-9b_st	0.00527373	4.61016
cfa-miR-19b_st	0.00410951	4.59498
mml-miR-628-5p_st	0.0142202	4.57089
cfa-miR-26b_st	0.00539997	4.54488
mmu-miR-338-3p_st	0.00654952	4.46188
cfa-miR-9_st	0.00828031	4.37852	0.002	7.15902
cfa-miR-186_st	0.00179091	4.17084
cfa-miR-374b_st	0.0155405	4.16078
hsa-miR-18b_st	0.00174365	4.13434
rno-miR-542-5p_st	0.00313606	4.06525
mmu-miR-539_st	0.00288686	4.00422
gga-miR-7b_st	0.00644434	3.98878
cfa-miR-495_st	0.0043838	3.79084
mne-miR-189_st	0.0296865	3.77886
hsa-miR-203_st	0.00184548	3.76866
mml-miR-380_st	0.0126819	3.67315
rno-miR-499_st	0.0104263	3.59919
cfa-miR-335_st	0.0238386	3.57528
gga-let-7k_st	0.0230098	3.56213
mmu-miR-300_st	0.0230392	3.53293
rrv-miR-rR1-2_st	0.00141327	3.51526
hsa-miR-592_st	0.00733115	3.51347
hsa-miR-95_st	0.00705796	3.50619
cfa-miR-146b_st	0.0219472	3.48625
hsa-miR-452_st	0.022943	3.48296
tni-miR-101b_st	0.00703977	3.43283
xtr-miR-16c_st	0.013982	3.41739
mml-miR-30e_st	0.0283451	3.36935
mmu-miR-340-5p_st	0.038085	3.3343
xtr-miR-29d_st	0.00404683	3.29908
dre-miR-155_st	0.00198723	3.25434	0.035	2.21016
rno-miR-20b-5p_st	0.0121622	3.21905
dre-miR-203a_st	0.0347739	3.20569
cfa-miR-411_st	0.001919	3.17031
cfa-miR-221_st	0.000885753	3.16342	0.0008	7.28951
rno-miR-543-star_st	0.00710213	3.115
cfa-miR-20_st	0.00463955	3.10731	0.0004	9.35316
cfa-miR-660_st	0.0124101	3.09023
lca-miR-16_st	0.000551267	3.08072
cfa-miR-379_st	0.0083487	3.03497
hsa-miR-1246_st	0.0147473	3.01647
hsa-miR-221-star_st	0.00330587	2.97618
mmu-miR-27b-star_st	0.0310561	2.96563
dre-miR-199-star_st	0.0103508	2.95396
cfa-miR-652_st	0.00100108	2.94583
cfa-miR-152_st	0.00371163	2.89911
cfa-miR-350_st	0.0192042	2.85687
hsa-miR-411-star_st	0.0254385	2.85404
dre-miR-16b_st	0.00108859	2.8111
mmu-miR-106a_st	0.00421052	2.80712
mmu-miR-125b-star_st	0.0157682	2.7869
cfa-miR-543_st	0.00861698	2.76198
hsa-miR-493_st	0.0226099	2.75676
tni-miR-130_st	0.00531399	2.73812
hsa-miR-1251_st	0.0124101	2.71865
mml-miR-889_st	0.0233607	2.6811
cfa-miR-363_st	0.00257458	2.65706
hsa-miR-126_st	0.00411028	2.64564
cfa-miR-421_st	0.0150624	2.62985
cfa-let-7j_st	0.0182169	2.60867
hsa-miR-134_st	0.0486123	2.59577
bta-miR-106_st	0.000425335	2.59077
cfa-miR-410_st	0.0366427	2.58633
hsa-miR-369-5p_st	0.00260791	2.58509
hsa-miR-1274b_st	0.035845	2.55486
cfa-let-7g_st	0.0217946	2.51664
dre-miR-93_st	0.0496217	2.49786
mdo-miR-130a_st	0.0129305	2.45268
hsa-miR-376a_st	0.0295045	2.43981
tni-miR-182_st	0.0468464	2.41967
mdo-miR-222a_st	0.00147758	2.41769
hsa-miR-596_st	0.0309287	2.38923
hsa-miR-224_st	0.0227548	2.37818
ggo-miR-199a_st	0.0469076	2.34562
ssc-miR-28_st	0.00841289	2.31458
cfa-miR-27a_st	0.000906448	2.27144
hsa-miR-15a_st	0.0179256	2.25807
dre-miR-1_st	0.0478888	2.25502
rno-miR-494_st	0.00371163	2.25219
xtr-miR-27c_st	0.0100806	2.23835
cfa-let-7f_st	0.0213631	2.18062
dre-miR-17a_st	0.000805829	2.15547
hsa-miR-222_st	0.00270981	2.13169
mmu-miR-26b-star_st	0.0129898	2.12846
xtr-miR-363-3p_st	0.0465647	2.10073
ppa-miR-98_st	0.0495961	2.09704
cfa-miR-15b_st	0.00357835	2.04807
cfa-miR-192_st	0.039644	2.04128
hsa-miR-1229_st	0.0446522	-2.00636
hsa-miR-30b-star_st	0.00141327	-2.01655
mmu-miR-532-3p_st	0.0428524	-2.02429
dme-miR-252_st	0.0370434	-2.04225
hsa-miR-769-5p_st	0.00823503	-2.05439
mmu-miR-181a-2-star_st	0.0287805	-2.0547
hsa-miR-138-1-star_st	0.0166925	-2.05478
mml-miR-1235_st	0.0196232	-2.07065
hsa-miR-1301_st	0.00108859	-2.07643
mml-miR-486-3p_st	0.0294792	-2.0819
hsa-miR-935_st	0.0271754	-2.0928
hsa-miR-1236_st	0.0376949	-2.10003
mml-miR-664_st	0.0417506	-2.10119
mmu-miR-135a-star_st	0.0174978	-2.11909
mcmv-miR-M87-1_st	0.0203732	-2.13222
hsa-miR-330-3p_st	0.00154579	-2.14334
cfa-miR-1307_st	0.000688571	-2.14665
mml-miR-34b_st	0.0392561	-2.14964
ptc-miR-169q_st	0.0399316	-2.15528
hsa-miR-346_st	0.0423236	-2.15556
mmu-miR-466a-5p_st	0.0411271	-2.16851
osa-miR-1436_st	0.00416552	-2.18637
mmu-miR-488_st	0.044257	-2.21668
cfa-miR-328_st	0.0040469	-2.21764
hsa-miR-149_st	0.00285679	-2.21926
hsa-miR-486-5p_st	0.00384563	-2.26023
hsa-miR-124-star_st	0.000153507	-2.26488
hsa-miR-33b-star_st	0.0196955	-2.27417
mml-miR-885-5p_st	0.00539997	-2.28016
hsa-miR-484_st	0.00141327	-2.32152
cre-miR-1149.2_st	0.0303784	-2.381
ppt-miR-1039-3p_st	0.016609	-2.45059
ptc-miR-395f_st	0.00672584	-2.45416
cre-miR-1172.1_st	0.00780568	-2.514
ebv-miR-BART20-3p_st	0.00164177	-2.53335
hsa-miR-877-star_st	0.0370434	-2.58332
cfa-miR-197_st	0.00265069	-2.64941
hsa-miR-210_st	0.000752064	-2.66271
rno-miR-204-star_st	0.00100386	-2.66703
cfa-miR-129_st	0.000331801	-2.68763	0.038	-2.30137
mmu-miR-92a-star_st	0.00256014	-2.74446
ath-miR-854a_st	0.00704708	-2.77658
hsa-miR-187_st	0.000919999	-2.78926
hsa-miR-129-star_st	0.00411028	-2.86887
mmu-miR-669h-3p_st	0.0428524	-2.8741
hsa-miR-422a_st	0.00100386	-2.95258
cfa-miR-383_st	4.05705e-05	-3.02915
mmu-miR-466f-3p_st	0.0181936	-3.06769
cfa-miR-433_st	0.0040469	-3.06914
bta-miR-455-star_st	0.0015209	-3.12467
hsa-miR-455-3p_st	0.00224133	-3.196
hsa-miR-373-star_st	0.0132066	-3.28486
hsa-miR-129-3p_st	0.000537238	-3.55387
hsa-miR-378-star_st	4.05705e-05	-3.77871
mmu-miR-466g_st	0.00651083	-3.97166
