# Supplementary material for: Altered miRNA expression in canine retinas during normal development and in models of retinal degeneration
Source: BMC Genomics. 2014 Mar 1;15(1):172. doi: 10.1186/1471-2164-15-172 (PMC4029133; doi:10.1186/1471-2164-15-172)
Supplement: Supplementary file 5 — Additional file 5: IPA networks associated with the DE miRNAs at 16 wks. The 7 IPA affected networks that were associated with the DE miRNAs identified at 16 wks between xlpra2 and normal retinas are listed with the number (in bold in red up- and green down-regulated), all node molecules that belong to the network, and the corresponding main functions. A graphical representation of network 1 is shown in Additional file 4. (XLS 33 KB) [file 12864_2013_7018_MOESM5_ESM.xls]

## Sheet: IPA network analysis
Additional file 5. IPA networks associated with the DE miRNAs at 16 wks. The 7 IPA affected networks that were associated with the DE miRNAs identified at 16 wks between xlpra2 and normal retinas are listed with
the number (in bold in red up- and green down-regulated), all node molecules that belong to the network, and the corresponding main functions. A graphical representation of network 1 is shown in Additional file 4.
Network number	Number of DE miRNAs	Node molecules belonging to the network (in red up- and green down-regulated miRNAs identified in this study)	Associated network functions
1	26	Cg, estrogen receptor, Insulin, MAP2K1/2, mir-1, mir-15, mir-21, mir-24, mir-29, mir-34, mir-130, mir-146, mir-155, miR-126-3p (and other miRNAs w/seed CGUACCG), miR-130a-3p (and other miRNAs w/seed AGUGCAA), miR-146a-5p (and other miRNAs w/seed GAGAACU), miR-148b-3p (and other miRNAs w/seed CAGUGCA), miR-16-5p (and other miRNAs w/seed AGCAGCA), miR-210-3p (and other miRNAs w/seed UGUGCGU), miR-2…	Cancer, Reproductive System Disease, Endocrine System Disorders
2	21	BRAF, BTK, CREB1, DDX20, EIF2C2, hydrogen peroxide, mir-7, mir-19, mir-25, mir-26, mir-28, mir-130, mir-140, mir-181, mir-328, mir-466, mir-467, miR-140-3p (miRNAs w/seed ACCACAG), miR-140-5p (and other miRNAs w/seed AGUGGUU), miR-151-5p (and other miRNAs w/seed CGAGGAG), miR-181a-2-3p (miRNAs w/seed CCGACCG), miR-187-3p (miRNAs w/seed CGUGUCU), miR-192-5p (and other miRNAs w/seed UGACCUA), miR-1…	Connective Tissue Disorders, Inflammatory Disease, Inflammatory Response
3	18	DDX20, DICER1, EIF2C2, mir-154, mir-186, mir-204, mir-221, mir-340, mir-363, mir-368, mir-374, mir-383, mir-433, mir-455, mir-493, mir-628, mir-743, miR-186-5p (miRNAs w/seed AAAGAAU), miR-204-3p (and other miRNAs w/seed CUGGGAA), miR-204-5p (and other miRNAs w/seed UCCCUUU), miR-221-5p (miRNAs w/seed CCUGGCA), miR-340-5p (miRNAs w/seed UAUAAAG), miR-374b-5p (and other miRNAs w/seed UAUAAUA), miR…	Reproductive System Disease, Connective Tissue Disorders, Inflammatory Disease
4	15	ADIPOR2, CXCL14, D-glucose, EPHB6, GBP5, GLIS3, Hmgn3, Ins1, mir-9, mir-24, mir-29, mir-30, mir-124, mir-130, mir-197, mir-299, mir-375, mir-378, mir-484, mir-664, miR-130a-3p (and other miRNAs w/seed AGUGCAA), miR-197-3p (and other miRNAs w/seed UCACCAC), miR-1982-5p (and other miRNAs w/seed UGGGAGG), miR-224-5p (miRNAs w/seed AAGUCAC), miR-299a-3p (and other miRNAs w/seed AUGUGGG), miR-299a-5p …	Endocrine System Disorders, Reproductive System Disease, Metabolic Disease
5	15	AGT, E2F1, FOS, FRAT2, LOX, mir-7, mir-129, mir-146, mir-149, mir-486, mir-488, miR-129-1-3p (and other miRNAs w/seed AGCCCUU), miR-129-5p (miRNAs w/seed UUUUUGC), miR-149-5p (miRNAs w/seed CUGGCUC), miR-182-5p (and other miRNAs w/seed UUGGCAA), miR-21-5p (and other miRNAs w/seed AGCUUAU), miR-221-3p (and other miRNAs w/seed GCUACAU), miR-27b-5p (miRNAs w/seed GAGCUUA), miR-326-5p (and other miRN…	Reproductive System Disease, Cancer, Respiratory Disease
6	14	BIRC5, D-glucose, EIF2C2, JUN, mir-134, mir-154, mir-329, mir-379, miR-300-3p (miRNAs w/seed AUGCAAG), miR-3118 (and other miRNAs w/seed GUGACUG), miR-344d-3p (and other miRNAs w/seed AUAUAAC), miR-369-5p (miRNAs w/seed GAUCGAC), miR-379-5p (and other miRNAs w/seed GGUAGAC), miR-380-3p (miRNAs w/seed AUGUAAU), miR-381-3p (and other miRNAs w/seed AUACAAG), miR-382-5p (miRNAs w/seed AAGUUGU), miR-4…	Cancer, Gastrointestinal Disease, Hereditary Disorder
7	13	25-hydroxy-vitamin D3, ADRB, Akt, CCL19, CXCL1, ERK, FNDC3A, FSH, IL21, Interferon alpha, KCNJ16, KLRC4-KLRK1, let-7a-5p (and other miRNAs w/seed GAGGUAG), LOX, mir-10, mir-17, mir-29, mir-101, mir-199, mir-335, miR-101-3p (and other miRNAs w/seed ACAGUAC), miR-125b-2-3p (miRNAs w/seed CAAGUCA), miR-17-5p (and other miRNAs w/seed AAAGUGC), miR-18a-5p (and other miRNAs w/seed AAGGUGC), miR-199a-3p…	Endocrine System Disorders, Reproductive System Disease, Connective Tissue Disorders
