# Supplementary material for: Altered miRNA expression in canine retinas during normal development and in models of retinal degeneration
Source: BMC Genomics. 2014 Mar 1;15(1):172. doi: 10.1186/1471-2164-15-172 (PMC4029133; doi:10.1186/1471-2164-15-172)
Supplement: Supplementary file 6 — Additional file 6: IPA biological functions associated with the DE miRNAs at 16 wks. The IPA five most affected biological functions (p < 0.05) that belong to the categories “Diseases and Disorders” and “Molecular and Cellular Functions” are reported. The biological functions are shown with the affected sub-groups (from the lowest to the highest p-values), p-values, and the corresponding DE miRNAs. (XLS 117 KB) [file 12864_2013_7018_MOESM6_ESM.xls]

## Sheet: IPA functions
Additional file 6. IPA biological functions associated with the DE miRNAs at 16 wks. The IPA five most affected biological functions (p<0.05) that belong to the categories "Diseases and Disorders" and "Molecular and
Cellular Functions" are reported. The biological functions are shown with the affected sub-groups (from the lowest to the highest p-values), p-values, and the corresponding DE miRNAs.
Functional category	Sub-groups	p-value	DE miRNAs	# Molecules
Diseases and Disorders
Cancer	cervical carcinoma	9.22E-42	let-7a-5p (and other miRNAs w/seed GAGGUAG),miR-126-3p (and other miRNAs w/seed CGUACCG),miR-129-5p (miRNAs w/seed UUUUUGC),miR-130a-3p (and other miRNAs w/seed AGUGCAA),mir-140,mir-146,miR-149-5p (miRNAs w/seed CUGGCUC),miR-16-5p (and other miRNAs w/seed AGCAGCA),miR-17-5p (and other miRNAs w/seed AAAGUGC),miR-186-5p (miRNAs w/seed AAAGAAU),miR-187-3p (miRNAs w/seed CGUGUCU),miR-192-5p (and othe…	29
	solid tumor	9.03E-32	let-7a-5p (and other miRNAs w/seed GAGGUAG),miR-101-3p (and other miRNAs w/seed ACAGUAC),miR-1229-3p (miRNAs w/seed UCUCACC),miR-1236-3p (miRNAs w/seed CUCUUCC),mir-124,miR-126-3p (and other miRNAs w/seed CGUACCG),miR-129-1-3p (and other miRNAs w/seed AGCCCUU),miR-129-5p (miRNAs w/seed UUUUUGC),mir-130,miR-130a-3p (and other miRNAs w/seed AGUGCAA),mir-140,miR-140-5p (and other miRNAs w/seed AGUGG…	75
	digestive organ tumor	7.17E-31	let-7a-5p (and other miRNAs w/seed GAGGUAG),miR-1229-3p (miRNAs w/seed UCUCACC),miR-1236-3p (miRNAs w/seed CUCUUCC),mir-124,miR-126-3p (and other miRNAs w/seed CGUACCG),miR-129-1-3p (and other miRNAs w/seed AGCCCUU),mir-130,miR-130a-3p (and other miRNAs w/seed AGUGCAA),mir-146,miR-146a-5p (and other miRNAs w/seed GAGAACU),miR-148b-3p (and other miRNAs w/seed CAGUGCA),mir-15,mir-155,miR-16-5p (and…	61
	carcinoma	2.07E-30	let-7a-5p (and other miRNAs w/seed GAGGUAG),miR-101-3p (and other miRNAs w/seed ACAGUAC),miR-1229-3p (miRNAs w/seed UCUCACC),miR-1236-3p (miRNAs w/seed CUCUUCC),mir-124,miR-126-3p (and other miRNAs w/seed CGUACCG),miR-129-1-3p (and other miRNAs w/seed AGCCCUU),miR-129-5p (miRNAs w/seed UUUUUGC),mir-130,miR-130a-3p (and other miRNAs w/seed AGUGCAA),mir-140,miR-140-5p (and other miRNAs w/seed AGUGG…	73
	liver cancer	2.20E-28	let-7a-5p (and other miRNAs w/seed GAGGUAG),mir-124,miR-126-3p (and other miRNAs w/seed CGUACCG),mir-130,miR-130a-3p (and other miRNAs w/seed AGUGCAA),mir-146,miR-146a-5p (and other miRNAs w/seed GAGAACU),miR-148b-3p (and other miRNAs w/seed CAGUGCA),mir-15,miR-16-5p (and other miRNAs w/seed AGCAGCA),mir-17,miR-17-5p (and other miRNAs w/seed AAAGUGC),miR-186-5p (miRNAs w/seed AAAGAAU),miR-18a-5p …	38
	Cancer	6.26E-28	let-7a-5p (and other miRNAs w/seed GAGGUAG),mir-1,miR-101-3p (and other miRNAs w/seed ACAGUAC),miR-1229-3p (miRNAs w/seed UCUCACC),miR-1236-3p (miRNAs w/seed CUCUUCC),mir-124,miR-126-3p (and other miRNAs w/seed CGUACCG),miR-129-1-3p (and other miRNAs w/seed AGCCCUU),miR-129-5p (miRNAs w/seed UUUUUGC),mir-130,miR-130a-3p (and other miRNAs w/seed AGUGCAA),mir-140,miR-140-5p (and other miRNAs w/seed…	82
	hypopharyngeal squamous cell carcinoma	2.01E-27	let-7a-5p (and other miRNAs w/seed GAGGUAG),miR-126-3p (and other miRNAs w/seed CGUACCG),miR-130a-3p (and other miRNAs w/seed AGUGCAA),miR-140-5p (and other miRNAs w/seed AGUGGUU),miR-16-5p (and other miRNAs w/seed AGCAGCA),miR-18a-5p (and other miRNAs w/seed AAGGUGC),mir-199,miR-203-3p (and other miRNAs w/seed UGAAAUG),miR-218-5p (and other miRNAs w/seed UGUGCUU),miR-26a-5p (and other miRNAs w/s…	16
	pharyngeal tumor	1.18E-25	let-7a-5p (and other miRNAs w/seed GAGGUAG),miR-126-3p (and other miRNAs w/seed CGUACCG),miR-130a-3p (and other miRNAs w/seed AGUGCAA),miR-140-5p (and other miRNAs w/seed AGUGGUU),miR-16-5p (and other miRNAs w/seed AGCAGCA),miR-17-5p (and other miRNAs w/seed AAAGUGC),miR-18a-5p (and other miRNAs w/seed AAGGUGC),mir-199,miR-203-3p (and other miRNAs w/seed UGAAAUG),miR-218-5p (and other miRNAs w/se…	19
	liposarcoma	2.74E-23	let-7a-5p (and other miRNAs w/seed GAGGUAG),miR-146a-5p (and other miRNAs w/seed GAGAACU),miR-16-5p (and other miRNAs w/seed AGCAGCA),miR-199a-3p (and other miRNAs w/seed CAGUAGU),miR-199a-5p (and other miRNAs w/seed CCAGUGU),miR-26a-5p (and other miRNAs w/seed UCAAGUA),miR-29b-3p (and other miRNAs w/seed AGCACCA),miR-335-5p (and other miRNAs w/seed CAAGAGC),miR-376a-3p (and other miRNAs w/seed U…	14
	uterine cancer	2.46E-22	let-7a-5p (and other miRNAs w/seed GAGGUAG),miR-126-3p (and other miRNAs w/seed CGUACCG),miR-129-5p (miRNAs w/seed UUUUUGC),miR-130a-3p (and other miRNAs w/seed AGUGCAA),mir-140,mir-146,miR-146a-5p (and other miRNAs w/seed GAGAACU),miR-148b-3p (and other miRNAs w/seed CAGUGCA),miR-149-5p (miRNAs w/seed CUGGCUC),miR-16-5p (and other miRNAs w/seed AGCAGCA),mir-17,miR-17-5p (and other miRNAs w/seed …	37
	nasal natural killer cell lymphoma	2.90E-22	let-7a-5p (and other miRNAs w/seed GAGGUAG),miR-101-3p (and other miRNAs w/seed ACAGUAC),miR-140-5p (and other miRNAs w/seed AGUGGUU),miR-148b-3p (and other miRNAs w/seed CAGUGCA),miR-16-5p (and other miRNAs w/seed AGCAGCA),miR-186-5p (miRNAs w/seed AAAGAAU),miR-192-5p (and other miRNAs w/seed UGACCUA),miR-26a-5p (and other miRNAs w/seed UCAAGUA),miR-30c-5p (and other miRNAs w/seed GUAAACA),miR-3…	14
	pancreatic ductal adenocarcinoma	5.81E-20	mir-130,miR-130a-3p (and other miRNAs w/seed AGUGCAA),miR-146a-5p (and other miRNAs w/seed GAGAACU),miR-148b-3p (and other miRNAs w/seed CAGUGCA),mir-15,miR-17-5p (and other miRNAs w/seed AAAGUGC),miR-18a-5p (and other miRNAs w/seed AAGGUGC),miR-203-3p (and other miRNAs w/seed UGAAAUG),miR-210-3p (and other miRNAs w/seed UGUGCGU),miR-221-3p (and other miRNAs w/seed GCUACAU),miR-224-5p (miRNAs w/s…	14
	lymphohematopoietic cancer	7.23E-19	let-7a-5p (and other miRNAs w/seed GAGGUAG),mir-1,miR-101-3p (and other miRNAs w/seed ACAGUAC),miR-126-3p (and other miRNAs w/seed CGUACCG),miR-130a-3p (and other miRNAs w/seed AGUGCAA),miR-140-5p (and other miRNAs w/seed AGUGGUU),mir-146,miR-146a-5p (and other miRNAs w/seed GAGAACU),miR-148b-3p (and other miRNAs w/seed CAGUGCA),mir-15,mir-155,miR-16-5p (and other miRNAs w/seed AGCAGCA),mir-17,mi…	36
	pancreatic cancer	9.07E-19	mir-130,miR-130a-3p (and other miRNAs w/seed AGUGCAA),miR-146a-5p (and other miRNAs w/seed GAGAACU),miR-148b-3p (and other miRNAs w/seed CAGUGCA),mir-15,miR-16-5p (and other miRNAs w/seed AGCAGCA),miR-17-5p (and other miRNAs w/seed AAAGUGC),miR-186-5p (miRNAs w/seed AAAGAAU),miR-18a-5p (and other miRNAs w/seed AAGGUGC),miR-203-3p (and other miRNAs w/seed UGAAAUG),miR-210-3p (and other miRNAs w/se…	22
	gastrointestinal tract cancer	2.05E-18	let-7a-5p (and other miRNAs w/seed GAGGUAG),miR-1229-3p (miRNAs w/seed UCUCACC),miR-1236-3p (miRNAs w/seed CUCUUCC),miR-129-1-3p (and other miRNAs w/seed AGCCCUU),mir-130,miR-146a-5p (and other miRNAs w/seed GAGAACU),miR-148b-3p (and other miRNAs w/seed CAGUGCA),mir-155,miR-16-5p (and other miRNAs w/seed AGCAGCA),mir-17,miR-17-5p (and other miRNAs w/seed AAAGUGC),miR-18a-5p (and other miRNAs w/se…	41
	endocrine gland tumor	9.99E-18	let-7a-5p (and other miRNAs w/seed GAGGUAG),mir-130,miR-130a-3p (and other miRNAs w/seed AGUGCAA),mir-146,miR-146a-5p (and other miRNAs w/seed GAGAACU),miR-148b-3p (and other miRNAs w/seed CAGUGCA),mir-15,mir-155,miR-16-5p (and other miRNAs w/seed AGCAGCA),miR-17-5p (and other miRNAs w/seed AAAGUGC),miR-186-5p (miRNAs w/seed AAAGAAU),miR-18a-5p (and other miRNAs w/seed AAGGUGC),mir-19,miR-203-3p …	28
	myelodysplastic syndrome with 5q- syndrome	1.83E-17	miR-126-3p (and other miRNAs w/seed CGUACCG),miR-130a-3p (and other miRNAs w/seed AGUGCAA),miR-146a-5p (and other miRNAs w/seed GAGAACU),miR-148b-3p (and other miRNAs w/seed CAGUGCA),mir-199,mir-28,miR-29b-3p (and other miRNAs w/seed AGCACCA),miR-335-5p (and other miRNAs w/seed CAAGAGC),miR-378a-3p (and other miRNAs w/seed CUGGACU),miR-95 (miRNAs w/seed UCAACGG)	10
	squamous-cell carcinoma	1.61E-16	let-7a-5p (and other miRNAs w/seed GAGGUAG),miR-101-3p (and other miRNAs w/seed ACAGUAC),miR-126-3p (and other miRNAs w/seed CGUACCG),miR-130a-3p (and other miRNAs w/seed AGUGCAA),miR-140-5p (and other miRNAs w/seed AGUGGUU),miR-16-5p (and other miRNAs w/seed AGCAGCA),miR-17-5p (and other miRNAs w/seed AAAGUGC),miR-182-5p (and other miRNAs w/seed UUGGCAA),miR-18a-5p (and other miRNAs w/seed AAGGU…	22
	colorectal cancer	6.39E-16	let-7a-5p (and other miRNAs w/seed GAGGUAG),miR-1229-3p (miRNAs w/seed UCUCACC),miR-1236-3p (miRNAs w/seed CUCUUCC),miR-129-1-3p (and other miRNAs w/seed AGCCCUU),mir-130,miR-146a-5p (and other miRNAs w/seed GAGAACU),miR-148b-3p (and other miRNAs w/seed CAGUGCA),mir-155,miR-16-5p (and other miRNAs w/seed AGCAGCA),mir-17,miR-17-5p (and other miRNAs w/seed AAAGUGC),mir-19,mir-197,miR-199a-5p (and o…	36
	neuroendocrine tumor	1.30E-15	let-7a-5p (and other miRNAs w/seed GAGGUAG),mir-130,miR-130a-3p (and other miRNAs w/seed AGUGCAA),miR-146a-5p (and other miRNAs w/seed GAGAACU),miR-148b-3p (and other miRNAs w/seed CAGUGCA),mir-15,miR-16-5p (and other miRNAs w/seed AGCAGCA),miR-17-5p (and other miRNAs w/seed AAAGUGC),miR-186-5p (miRNAs w/seed AAAGAAU),miR-18a-5p (and other miRNAs w/seed AAGGUGC),miR-203-3p (and other miRNAs w/see…	23
	head and neck tumor	3.78E-15	let-7a-5p (and other miRNAs w/seed GAGGUAG),miR-101-3p (and other miRNAs w/seed ACAGUAC),miR-126-3p (and other miRNAs w/seed CGUACCG),miR-130a-3p (and other miRNAs w/seed AGUGCAA),miR-140-5p (and other miRNAs w/seed AGUGGUU),mir-146,mir-15,mir-155,miR-16-5p (and other miRNAs w/seed AGCAGCA),mir-17,miR-17-5p (and other miRNAs w/seed AAAGUGC),miR-18a-5p (and other miRNAs w/seed AAGGUGC),mir-19,mir-…	28
	head and neck cancer	4.67E-15	let-7a-5p (and other miRNAs w/seed GAGGUAG),miR-101-3p (and other miRNAs w/seed ACAGUAC),miR-126-3p (and other miRNAs w/seed CGUACCG),miR-130a-3p (and other miRNAs w/seed AGUGCAA),miR-140-5p (and other miRNAs w/seed AGUGGUU),mir-146,mir-15,miR-16-5p (and other miRNAs w/seed AGCAGCA),mir-17,miR-17-5p (and other miRNAs w/seed AAAGUGC),miR-18a-5p (and other miRNAs w/seed AAGGUGC),mir-19,mir-199,miR-…	27
	uterine endometrioid carcinoma	1.07E-14	miR-130a-3p (and other miRNAs w/seed AGUGCAA),miR-17-5p (and other miRNAs w/seed AAAGUGC),miR-182-5p (and other miRNAs w/seed UUGGCAA),miR-192-5p (and other miRNAs w/seed UGACCUA),miR-203-3p (and other miRNAs w/seed UGAAAUG),miR-210-3p (and other miRNAs w/seed UGUGCGU),mir-28,miR-92a-3p (and other miRNAs w/seed AUUGCAC),miR-95 (miRNAs w/seed UCAACGG)	9
	lung cancer	5.23E-14	let-7a-5p (and other miRNAs w/seed GAGGUAG),miR-126-3p (and other miRNAs w/seed CGUACCG),miR-129-5p (miRNAs w/seed UUUUUGC),mir-146,miR-146a-5p (and other miRNAs w/seed GAGAACU),mir-15,mir-155,miR-16-5p (and other miRNAs w/seed AGCAGCA),mir-17,miR-17-5p (and other miRNAs w/seed AAAGUGC),miR-182-5p (and other miRNAs w/seed UUGGCAA),miR-18a-5p (and other miRNAs w/seed AAGGUGC),miR-199a-3p (and othe…	25
	hematological neoplasia	6.19E-14	let-7a-5p (and other miRNAs w/seed GAGGUAG),mir-1,miR-101-3p (and other miRNAs w/seed ACAGUAC),miR-130a-3p (and other miRNAs w/seed AGUGCAA),miR-140-5p (and other miRNAs w/seed AGUGGUU),mir-146,miR-148b-3p (and other miRNAs w/seed CAGUGCA),mir-15,mir-155,miR-16-5p (and other miRNAs w/seed AGCAGCA),mir-17,miR-17-5p (and other miRNAs w/seed AAAGUGC),miR-186-5p (miRNAs w/seed AAAGAAU),miR-18a-5p (an…	30
	adenocarcinoma	2.39E-13	let-7a-5p (and other miRNAs w/seed GAGGUAG),miR-129-5p (miRNAs w/seed UUUUUGC),miR-130a-3p (and other miRNAs w/seed AGUGCAA),mir-146,miR-146a-5p (and other miRNAs w/seed GAGAACU),miR-148b-3p (and other miRNAs w/seed CAGUGCA),miR-16-5p (and other miRNAs w/seed AGCAGCA),mir-17,miR-17-5p (and other miRNAs w/seed AAAGUGC),miR-182-5p (and other miRNAs w/seed UUGGCAA),mir-19,miR-192-5p (and other miRNA…	31
	lymphomagenesis	6.40E-13	let-7a-5p (and other miRNAs w/seed GAGGUAG),miR-101-3p (and other miRNAs w/seed ACAGUAC),miR-140-5p (and other miRNAs w/seed AGUGGUU),mir-146,miR-148b-3p (and other miRNAs w/seed CAGUGCA),mir-155,miR-16-5p (and other miRNAs w/seed AGCAGCA),mir-17,miR-17-5p (and other miRNAs w/seed AAAGUGC),miR-186-5p (miRNAs w/seed AAAGAAU),miR-18a-5p (and other miRNAs w/seed AAGGUGC),miR-192-5p (and other miRNAs…	21
	bone marrow cancer	2.20E-12	let-7a-5p (and other miRNAs w/seed GAGGUAG),miR-126-3p (and other miRNAs w/seed CGUACCG),miR-130a-3p (and other miRNAs w/seed AGUGCAA),miR-146a-5p (and other miRNAs w/seed GAGAACU),miR-148b-3p (and other miRNAs w/seed CAGUGCA),mir-15,miR-16-5p (and other miRNAs w/seed AGCAGCA),mir-17,mir-19,mir-199,miR-221-3p (and other miRNAs w/seed GCUACAU),mir-28,mir-29,miR-294-5p (and other miRNAs w/seed CUCA…	20
	lung squamous cell carcinoma	9.80E-12	let-7a-5p (and other miRNAs w/seed GAGGUAG),miR-16-5p (and other miRNAs w/seed AGCAGCA),miR-17-5p (and other miRNAs w/seed AAAGUGC),miR-182-5p (and other miRNAs w/seed UUGGCAA),miR-203-3p (and other miRNAs w/seed UGAAAUG),miR-210-3p (and other miRNAs w/seed UGUGCGU),miR-224-5p (miRNAs w/seed AAGUCAC),mir-34	8
	metastatic melanoma cancer	1.16E-11	let-7a-5p (and other miRNAs w/seed GAGGUAG),miR-130a-3p (and other miRNAs w/seed AGUGCAA),miR-146a-5p (and other miRNAs w/seed GAGAACU),miR-148b-3p (and other miRNAs w/seed CAGUGCA),miR-149-5p (miRNAs w/seed CUGGCUC),miR-199a-3p (and other miRNAs w/seed CAGUAGU),miR-203-3p (and other miRNAs w/seed UGAAAUG),miR-27a-3p (and other miRNAs w/seed UCACAGU),miR-92a-3p (and other miRNAs w/seed AUUGCAC)	9
	gastric cancer	1.73E-09	miR-148b-3p (and other miRNAs w/seed CAGUGCA),miR-16-5p (and other miRNAs w/seed AGCAGCA),miR-17-5p (and other miRNAs w/seed AAAGUGC),miR-18a-5p (and other miRNAs w/seed AAGGUGC),mir-199,miR-221-3p (and other miRNAs w/seed GCUACAU),mir-24,mir-34,miR-378a-3p (and other miRNAs w/seed CUGGACU),miR-421-3p (and other miRNAs w/seed UCAACAG),mir-433,miR-92a-3p (and other miRNAs w/seed AUUGCAC)	12
	papillary thyroid cancer	4.38E-09	miR-130a-3p (and other miRNAs w/seed AGUGCAA),mir-146,miR-17-5p (and other miRNAs w/seed AAAGUGC),mir-19,miR-218-5p (and other miRNAs w/seed UGUGCUU),miR-221-3p (and other miRNAs w/seed GCUACAU),miR-224-5p (miRNAs w/seed AAGUCAC),miR-30c-5p (and other miRNAs w/seed GUAAACA),miR-381-3p (and other miRNAs w/seed AUACAAG)	9
	urinary tract tumor	1.06E-08	miR-129-5p (miRNAs w/seed UUUUUGC),miR-17-5p (and other miRNAs w/seed AAAGUGC),miR-199a-5p (and other miRNAs w/seed CCAGUGU),miR-210-3p (and other miRNAs w/seed UGUGCGU),miR-26a-5p (and other miRNAs w/seed UCAAGUA),miR-29b-3p (and other miRNAs w/seed AGCACCA),miR-335-5p (and other miRNAs w/seed CAAGAGC),miR-375-3p (and other miRNAs w/seed UUGUUCG),miR-592 (and other miRNAs w/seed UGUGUCA),miR-885…	10
	stomach tumor	1.82E-08	let-7a-5p (and other miRNAs w/seed GAGGUAG),miR-148b-3p (and other miRNAs w/seed CAGUGCA),miR-16-5p (and other miRNAs w/seed AGCAGCA),miR-17-5p (and other miRNAs w/seed AAAGUGC),miR-18a-5p (and other miRNAs w/seed AAGGUGC),mir-199,miR-221-3p (and other miRNAs w/seed GCUACAU),mir-24,mir-34,miR-378a-3p (and other miRNAs w/seed CUGGACU),miR-421-3p (and other miRNAs w/seed UCAACAG),mir-433,miR-92a-3p…	13
	endometrial cancer	2.59E-08	miR-130a-3p (and other miRNAs w/seed AGUGCAA),miR-146a-5p (and other miRNAs w/seed GAGAACU),miR-148b-3p (and other miRNAs w/seed CAGUGCA),miR-16-5p (and other miRNAs w/seed AGCAGCA),mir-17,miR-17-5p (and other miRNAs w/seed AAAGUGC),miR-182-5p (and other miRNAs w/seed UUGGCAA),miR-192-5p (and other miRNAs w/seed UGACCUA),miR-203-3p (and other miRNAs w/seed UGAAAUG),miR-210-3p (and other miRNAs w/…	15
	clear-cell adenocarcinoma	1.13E-07	miR-129-5p (miRNAs w/seed UUUUUGC),miR-199a-5p (and other miRNAs w/seed CCAGUGU),miR-210-3p (and other miRNAs w/seed UGUGCGU),miR-335-5p (and other miRNAs w/seed CAAGAGC),miR-375-3p (and other miRNAs w/seed UUGUUCG),miR-592 (and other miRNAs w/seed UGUGUCA),miR-885-5p (miRNAs w/seed CCAUUAC)	7
	malignant cutaneous melanoma cancer	1.20E-07	let-7a-5p (and other miRNAs w/seed GAGGUAG),miR-130a-3p (and other miRNAs w/seed AGUGCAA),mir-146,miR-146a-5p (and other miRNAs w/seed GAGAACU),miR-148b-3p (and other miRNAs w/seed CAGUGCA),miR-149-5p (miRNAs w/seed CUGGCUC),mir-155,miR-199a-3p (and other miRNAs w/seed CAGUAGU),miR-203-3p (and other miRNAs w/seed UGAAAUG),mir-21,miR-218-5p (and other miRNAs w/seed UGUGCUU),miR-221-3p (and other m…	15
	thyroid cancer	2.35E-07	miR-130a-3p (and other miRNAs w/seed AGUGCAA),mir-146,mir-155,miR-17-5p (and other miRNAs w/seed AAAGUGC),mir-19,miR-218-5p (and other miRNAs w/seed UGUGCUU),miR-221-3p (and other miRNAs w/seed GCUACAU),miR-224-5p (miRNAs w/seed AAGUCAC),miR-30c-5p (and other miRNAs w/seed GUAAACA),miR-381-3p (and other miRNAs w/seed AUACAAG)	10
	carcinoma in lung	2.69E-07	let-7a-5p (and other miRNAs w/seed GAGGUAG),mir-146,mir-15,miR-16-5p (and other miRNAs w/seed AGCAGCA),mir-17,miR-17-5p (and other miRNAs w/seed AAAGUGC),miR-182-5p (and other miRNAs w/seed UUGGCAA),miR-18a-5p (and other miRNAs w/seed AAGGUGC),miR-199a-3p (and other miRNAs w/seed CAGUAGU),miR-203-3p (and other miRNAs w/seed UGAAAUG),mir-21,miR-210-3p (and other miRNAs w/seed UGUGCGU),miR-224-5p (…	15
	lymphocytic leukemia	3.17E-07	let-7a-5p (and other miRNAs w/seed GAGGUAG),miR-130a-3p (and other miRNAs w/seed AGUGCAA),mir-15,miR-16-5p (and other miRNAs w/seed AGCAGCA),mir-17,mir-19,miR-221-3p (and other miRNAs w/seed GCUACAU),mir-29,miR-294-5p (and other miRNAs w/seed CUCAAAA),miR-29b-3p (and other miRNAs w/seed AGCACCA),miR-92a-3p (and other miRNAs w/seed AUUGCAC)	11
	Polycystic Kidney Disease	4.81E-07	miR-148b-3p (and other miRNAs w/seed CAGUGCA),miR-17-5p (and other miRNAs w/seed AAAGUGC),miR-203-3p (and other miRNAs w/seed UGAAAUG),miR-30c-5p (and other miRNAs w/seed GUAAACA),miR-335-5p (and other miRNAs w/seed CAAGAGC),miR-346 (and other miRNAs w/seed GUCUGCC),miR-379-5p (and other miRNAs w/seed GGUAGAC),miR-7a-5p (and other miRNAs w/seed GGAAGAC)	8
	hematologic cancer	2.37E-06	let-7a-5p (and other miRNAs w/seed GAGGUAG),mir-1,miR-130a-3p (and other miRNAs w/seed AGUGCAA),mir-15,mir-155,miR-16-5p (and other miRNAs w/seed AGCAGCA),mir-17,miR-17-5p (and other miRNAs w/seed AAAGUGC),mir-19,miR-192-5p (and other miRNAs w/seed UGACCUA),miR-221-3p (and other miRNAs w/seed GCUACAU),mir-29,miR-294-5p (and other miRNAs w/seed CUCAAAA),miR-29b-3p (and other miRNAs w/seed AGCACCA)…	16
	B-cell leukemia	2.78E-06	let-7a-5p (and other miRNAs w/seed GAGGUAG),miR-130a-3p (and other miRNAs w/seed AGUGCAA),mir-15,miR-16-5p (and other miRNAs w/seed AGCAGCA),miR-221-3p (and other miRNAs w/seed GCUACAU),mir-29,miR-294-5p (and other miRNAs w/seed CUCAAAA),miR-29b-3p (and other miRNAs w/seed AGCACCA)	8
	genital tumor	2.91E-06	let-7a-5p (and other miRNAs w/seed GAGGUAG),mir-1,miR-130a-3p (and other miRNAs w/seed AGUGCAA),mir-146,miR-16-5p (and other miRNAs w/seed AGCAGCA),mir-17,miR-17-5p (and other miRNAs w/seed AAAGUGC),miR-182-5p (and other miRNAs w/seed UUGGCAA),miR-192-5p (and other miRNAs w/seed UGACCUA),miR-203-3p (and other miRNAs w/seed UGAAAUG),miR-210-3p (and other miRNAs w/seed UGUGCGU),miR-221-3p (and othe…	21
	nasopharyngeal cancer	4.48E-06	miR-16-5p (and other miRNAs w/seed AGCAGCA),miR-17-5p (and other miRNAs w/seed AAAGUGC),miR-26a-5p (and other miRNAs w/seed UCAAGUA),miR-27a-3p (and other miRNAs w/seed UCACAGU),miR-652-3p (miRNAs w/seed AUGGCGC)	5
	leukemia	1.05E-05	let-7a-5p (and other miRNAs w/seed GAGGUAG),miR-130a-3p (and other miRNAs w/seed AGUGCAA),mir-15,miR-16-5p (and other miRNAs w/seed AGCAGCA),mir-17,mir-19,miR-221-3p (and other miRNAs w/seed GCUACAU),mir-29,miR-294-5p (and other miRNAs w/seed CUCAAAA),miR-29b-3p (and other miRNAs w/seed AGCACCA),mir-34,miR-92a-3p (and other miRNAs w/seed AUUGCAC)	12
	corticotrophic adenoma	1.60E-05	let-7a-5p (and other miRNAs w/seed GAGGUAG),mir-15,miR-16-5p (and other miRNAs w/seed AGCAGCA)	3
	chronic B-cell leukemia	5.58E-05	let-7a-5p (and other miRNAs w/seed GAGGUAG),miR-130a-3p (and other miRNAs w/seed AGUGCAA),mir-15,miR-16-5p (and other miRNAs w/seed AGCAGCA),mir-29,miR-29b-3p (and other miRNAs w/seed AGCACCA)	6
	B-cell non-Hodgkin's disease	1.36E-04	mir-146,mir-155,miR-16-5p (and other miRNAs w/seed AGCAGCA),miR-17-5p (and other miRNAs w/seed AAAGUGC),miR-18a-5p (and other miRNAs w/seed AAGGUGC),miR-210-3p (and other miRNAs w/seed UGUGCGU),miR-92a-3p (and other miRNAs w/seed AUUGCAC)	7
	prostate cancer	1.44E-04	let-7a-5p (and other miRNAs w/seed GAGGUAG),mir-1,miR-16-5p (and other miRNAs w/seed AGCAGCA),mir-17,miR-17-5p (and other miRNAs w/seed AAAGUGC),miR-210-3p (and other miRNAs w/seed UGUGCGU),miR-221-3p (and other miRNAs w/seed GCUACAU),miR-26a-5p (and other miRNAs w/seed UCAAGUA),miR-29b-3p (and other miRNAs w/seed AGCACCA),miR-30c-5p (and other miRNAs w/seed GUAAACA),mir-329,mir-34,miR-92a-3p (an…	13
	non-Hodgkin's disease	1.48E-04	miR-101-3p (and other miRNAs w/seed ACAGUAC),mir-146,mir-155,miR-16-5p (and other miRNAs w/seed AGCAGCA),miR-17-5p (and other miRNAs w/seed AAAGUGC),miR-18a-5p (and other miRNAs w/seed AAGGUGC),mir-21,miR-210-3p (and other miRNAs w/seed UGUGCGU),miR-92a-3p (and other miRNAs w/seed AUUGCAC)	9
	brain cancer	1.84E-04	let-7a-5p (and other miRNAs w/seed GAGGUAG),mir-15,miR-16-5p (and other miRNAs w/seed AGCAGCA),mir-17,miR-17-5p (and other miRNAs w/seed AAAGUGC),miR-221-3p (and other miRNAs w/seed GCUACAU),miR-26a-5p (and other miRNAs w/seed UCAAGUA),miR-30c-5p (and other miRNAs w/seed GUAAACA),miR-7a-5p (and other miRNAs w/seed GGAAGAC)	9
	familial breast cancer	2.03E-04	mir-146,mir-15	2
	renal cancer	2.05E-04	miR-129-5p (miRNAs w/seed UUUUUGC),miR-16-5p (and other miRNAs w/seed AGCAGCA),miR-199a-5p (and other miRNAs w/seed CCAGUGU),miR-210-3p (and other miRNAs w/seed UGUGCGU),miR-221-3p (and other miRNAs w/seed GCUACAU),miR-335-5p (and other miRNAs w/seed CAAGAGC),miR-375-3p (and other miRNAs w/seed UUGUUCG),miR-592 (and other miRNAs w/seed UGUGUCA),miR-885-5p (miRNAs w/seed CCAUUAC)	9
	ovarian tumor	2.44E-04	let-7a-5p (and other miRNAs w/seed GAGGUAG),miR-130a-3p (and other miRNAs w/seed AGUGCAA),mir-146,miR-17-5p (and other miRNAs w/seed AAAGUGC),miR-182-5p (and other miRNAs w/seed UUGGCAA),miR-192-5p (and other miRNAs w/seed UGACCUA),miR-203-3p (and other miRNAs w/seed UGAAAUG),miR-210-3p (and other miRNAs w/seed UGUGCGU),mir-28,miR-92a-3p (and other miRNAs w/seed AUUGCAC),miR-95 (miRNAs w/seed UCA…	11
	multiple myeloma	3.33E-04	miR-16-5p (and other miRNAs w/seed AGCAGCA),mir-17,miR-17-5p (and other miRNAs w/seed AAAGUGC),miR-192-5p (and other miRNAs w/seed UGACCUA),miR-92a-3p (and other miRNAs w/seed AUUGCAC)	5
	breast cancer	5.02E-04	let-7a-5p (and other miRNAs w/seed GAGGUAG),mir-1,mir-146,mir-15,mir-155,mir-17,miR-17-5p (and other miRNAs w/seed AAAGUGC),mir-19,mir-199,mir-21,miR-221-3p (and other miRNAs w/seed GCUACAU),mir-24,mir-29,miR-30c-5p (and other miRNAs w/seed GUAAACA),mir-34,miR-374b-5p (and other miRNAs w/seed UAUAAUA),mir-9	17
	ovarian cancer	6.36E-04	miR-130a-3p (and other miRNAs w/seed AGUGCAA),mir-146,miR-17-5p (and other miRNAs w/seed AAAGUGC),miR-182-5p (and other miRNAs w/seed UUGGCAA),miR-192-5p (and other miRNAs w/seed UGACCUA),miR-203-3p (and other miRNAs w/seed UGAAAUG),miR-210-3p (and other miRNAs w/seed UGUGCGU),mir-28,miR-92a-3p (and other miRNAs w/seed AUUGCAC),miR-95 (miRNAs w/seed UCAACGG)	10
	primitive neuroectodermal tumor	7.27E-04	mir-17,miR-17-5p (and other miRNAs w/seed AAAGUGC),miR-30c-5p (and other miRNAs w/seed GUAAACA),mir-9,miR-92a-3p (and other miRNAs w/seed AUUGCAC)	5
	carcinoma in breast	9.80E-04	mir-15,mir-17,mir-19,mir-199,mir-21,mir-24,mir-29,miR-30c-5p (and other miRNAs w/seed GUAAACA),mir-34	9
	plasma cell dyscrasia	1.41E-03	mir-1,mir-155,miR-16-5p (and other miRNAs w/seed AGCAGCA),mir-17,miR-17-5p (and other miRNAs w/seed AAAGUGC),miR-192-5p (and other miRNAs w/seed UGACCUA),miR-92a-3p (and other miRNAs w/seed AUUGCAC)	7
	esophageal squamous cell cancer	1.42E-03	let-7a-5p (and other miRNAs w/seed GAGGUAG),miR-203-3p (and other miRNAs w/seed UGAAAUG),miR-375-3p (and other miRNAs w/seed UUGUUCG)	3
	metastasis	1.44E-03	let-7a-5p (and other miRNAs w/seed GAGGUAG),miR-130a-3p (and other miRNAs w/seed AGUGCAA),miR-146a-5p (and other miRNAs w/seed GAGAACU),miR-148b-3p (and other miRNAs w/seed CAGUGCA),miR-149-5p (miRNAs w/seed CUGGCUC),mir-17,miR-182-5p (and other miRNAs w/seed UUGGCAA),miR-199a-3p (and other miRNAs w/seed CAGUAGU),miR-203-3p (and other miRNAs w/seed UGAAAUG),miR-27a-3p (and other miRNAs w/seed UCA…	11
	ALK-positive anaplastic large cell lymphoma	1.49E-03	miR-101-3p (and other miRNAs w/seed ACAGUAC),miR-17-5p (and other miRNAs w/seed AAAGUGC)	2
	murine Lewis lung carcinoma	1.49E-03	mir-17,miR-17-5p (and other miRNAs w/seed AAAGUGC)	2
	acute lymphocytic leukemia	1.49E-03	mir-17,mir-19,miR-221-3p (and other miRNAs w/seed GCUACAU),miR-294-5p (and other miRNAs w/seed CUCAAAA),miR-92a-3p (and other miRNAs w/seed AUUGCAC)	5
	arrest in cell cycle progression of cancer cells	1.81E-03	miR-17-5p (and other miRNAs w/seed AAAGUGC),miR-26a-5p (and other miRNAs w/seed UCAAGUA)	2
	hyperplasia	1.89E-03	mir-1,miR-130a-3p (and other miRNAs w/seed AGUGCAA),mir-17,miR-17-5p (and other miRNAs w/seed AAAGUGC),miR-182-5p (and other miRNAs w/seed UUGGCAA),miR-192-5p (and other miRNAs w/seed UGACCUA),miR-203-3p (and other miRNAs w/seed UGAAAUG),miR-210-3p (and other miRNAs w/seed UGUGCGU),mir-28,miR-92a-3p (and other miRNAs w/seed AUUGCAC),miR-95 (miRNAs w/seed UCAACGG)	11
	large-cell lymphoma	2.09E-03	miR-101-3p (and other miRNAs w/seed ACAGUAC),miR-16-5p (and other miRNAs w/seed AGCAGCA),miR-17-5p (and other miRNAs w/seed AAAGUGC),miR-210-3p (and other miRNAs w/seed UGUGCGU)	4
	precursor T-cell lymphoblastic leukemia-lymphoma	2.32E-03	mir-17,mir-19,miR-92a-3p (and other miRNAs w/seed AUUGCAC)	3
	non-small cell lung cancer	2.36E-03	mir-146,mir-15,miR-16-5p (and other miRNAs w/seed AGCAGCA),miR-199a-3p (and other miRNAs w/seed CAGUAGU),mir-21,miR-210-3p (and other miRNAs w/seed UGUGCGU),miR-92a-3p (and other miRNAs w/seed AUUGCAC)	7
	adenoma	2.81E-03	let-7a-5p (and other miRNAs w/seed GAGGUAG),mir-15,miR-16-5p (and other miRNAs w/seed AGCAGCA),mir-17,mir-21,miR-29b-3p (and other miRNAs w/seed AGCACCA),miR-92a-3p (and other miRNAs w/seed AUUGCAC)	7
	acute leukemia	4.28E-03	mir-17,mir-19,miR-221-3p (and other miRNAs w/seed GCUACAU),miR-294-5p (and other miRNAs w/seed CUCAAAA),mir-34,miR-92a-3p (and other miRNAs w/seed AUUGCAC)	6
	colorectal adenoma	4.37E-03	miR-29b-3p (and other miRNAs w/seed AGCACCA),miR-92a-3p (and other miRNAs w/seed AUUGCAC)	2
	bladder tumor	4.55E-03	miR-17-5p (and other miRNAs w/seed AAAGUGC),miR-26a-5p (and other miRNAs w/seed UCAAGUA),miR-29b-3p (and other miRNAs w/seed AGCACCA)	3
	medulloblastoma	5.50E-03	mir-17,miR-17-5p (and other miRNAs w/seed AAAGUGC),miR-30c-5p (and other miRNAs w/seed GUAAACA)	3
	small cell lung cancer	5.50E-03	miR-17-5p (and other miRNAs w/seed AAAGUGC),miR-18a-5p (and other miRNAs w/seed AAGGUGC),miR-92a-3p (and other miRNAs w/seed AUUGCAC)	3
	neuroblastoma	5.76E-03	miR-17-5p (and other miRNAs w/seed AAAGUGC),mir-9,miR-92a-3p (and other miRNAs w/seed AUUGCAC)	3
	cell viability of colorectal carcinoma cells	5.86E-03	miR-16-5p (and other miRNAs w/seed AGCAGCA)	1
	familial CLL	5.86E-03	mir-15	1
	tumorigenesis of liver cancer cells	5.86E-03	miR-221-3p (and other miRNAs w/seed GCUACAU)	1
	malignant mesothelioma	7.95E-03	miR-1982-5p (and other miRNAs w/seed UGGGAGG),miR-203-3p (and other miRNAs w/seed UGAAAUG)	2
	metastasis of melanoma cell lines	1.01E-02	let-7a-5p (and other miRNAs w/seed GAGGUAG),miR-182-5p (and other miRNAs w/seed UUGGCAA)	2
	neoplasia of tumor cell lines	1.06E-02	let-7a-5p (and other miRNAs w/seed GAGGUAG),miR-148b-3p (and other miRNAs w/seed CAGUGCA),mir-15,miR-182-5p (and other miRNAs w/seed UUGGCAA),miR-7a-5p (and other miRNAs w/seed GGAAGAC)	5
	arrest in cell cycle progression of gastric cancer cells	1.17E-02	miR-17-5p (and other miRNAs w/seed AAAGUGC)	1
	chemotherapy resistance of colon cancer cell lines	1.17E-02	miR-17-5p (and other miRNAs w/seed AAAGUGC)	1
	chromophobe renal cancer	1.17E-02	miR-221-3p (and other miRNAs w/seed GCUACAU)	1
	tumorigenesis of leukemia cell lines	1.17E-02	mir-15	1
	precursor B-cell acute lymphoblastic leukemia	1.42E-02	miR-221-3p (and other miRNAs w/seed GCUACAU),miR-294-5p (and other miRNAs w/seed CUCAAAA)	2
	uterine leiomyoma	1.61E-02	let-7a-5p (and other miRNAs w/seed GAGGUAG),miR-27a-3p (and other miRNAs w/seed UCACAGU),miR-29b-3p (and other miRNAs w/seed AGCACCA),miR-30c-5p (and other miRNAs w/seed GUAAACA),miR-92a-3p (and other miRNAs w/seed AUUGCAC)	5
	acoustic neuroma	1.75E-02	mir-21	1
	pilocytic astrocytoma	1.75E-02	miR-26a-5p (and other miRNAs w/seed UCAAGUA)	1
	vascularization of tumor	1.79E-02	miR-17-5p (and other miRNAs w/seed AAAGUGC),miR-18a-5p (and other miRNAs w/seed AAGGUGC)	2
	neoplasia of cells	1.95E-02	let-7a-5p (and other miRNAs w/seed GAGGUAG),miR-148b-3p (and other miRNAs w/seed CAGUGCA),mir-15,miR-182-5p (and other miRNAs w/seed UUGGCAA),miR-221-3p (and other miRNAs w/seed GCUACAU),miR-7a-5p (and other miRNAs w/seed GGAAGAC)	6
	hyperplasia of heart cells	2.33E-02	mir-1	1
	recurrent prostate cancer	2.33E-02	let-7a-5p (and other miRNAs w/seed GAGGUAG)	1
	tumorigenesis of stomach cancer cell lines	2.33E-02	miR-148b-3p (and other miRNAs w/seed CAGUGCA)	1
	metastasis of lung	2.41E-02	let-7a-5p (and other miRNAs w/seed GAGGUAG),mir-17	2
	cytotoxic reaction of cancer cells	2.90E-02	miR-29b-3p (and other miRNAs w/seed AGCACCA)	1
	lung metastasis of melanoma cell lines	2.90E-02	let-7a-5p (and other miRNAs w/seed GAGGUAG)	1
	senescence of cancer cells	2.90E-02	mir-17	1
	transformation of lung cell lines	2.90E-02	mir-21	1
	transformation of tumor	2.90E-02	mir-15	1
	diffuse large B-cell lymphoma	2.98E-02	miR-16-5p (and other miRNAs w/seed AGCAGCA),miR-210-3p (and other miRNAs w/seed UGUGCGU)	2
	glioblastoma cancer	3.08E-02	miR-221-3p (and other miRNAs w/seed GCUACAU),miR-26a-5p (and other miRNAs w/seed UCAAGUA),miR-7a-5p (and other miRNAs w/seed GGAAGAC)	3
	pancreatic adenocarcinoma	3.22E-02	miR-210-3p (and other miRNAs w/seed UGUGCGU),miR-27a-3p (and other miRNAs w/seed UCACAGU)	2
	primary central nervous system lymphoma	3.47E-02	miR-92a-3p (and other miRNAs w/seed AUUGCAC)	1
	tumorigenesis of lung cancer cells	3.47E-02	miR-221-3p (and other miRNAs w/seed GCUACAU)	1
	anaplastic astrocytoma	4.03E-02	miR-26a-5p (and other miRNAs w/seed UCAAGUA)	1
	parathyroid carcinoma	4.60E-02	miR-221-3p (and other miRNAs w/seed GCUACAU)	1
	tumorigenesis of cells	4.95E-02	miR-148b-3p (and other miRNAs w/seed CAGUGCA),mir-15,miR-221-3p (and other miRNAs w/seed GCUACAU),miR-7a-5p (and other miRNAs w/seed GGAAGAC)	4
Reproductive System Disease	cervical carcinoma	9.22E-42	let-7a-5p (and other miRNAs w/seed GAGGUAG),miR-126-3p (and other miRNAs w/seed CGUACCG),miR-129-5p (miRNAs w/seed UUUUUGC),miR-130a-3p (and other miRNAs w/seed AGUGCAA),mir-140,mir-146,miR-149-5p (miRNAs w/seed CUGGCUC),miR-16-5p (and other miRNAs w/seed AGCAGCA),miR-17-5p (and other miRNAs w/seed AAAGUGC),miR-186-5p (miRNAs w/seed AAAGAAU),miR-187-3p (miRNAs w/seed CGUGUCU),miR-192-5p (and othe…	29
	nonobstructive azoospermia	2.27E-27	let-7a-5p (and other miRNAs w/seed GAGGUAG),miR-130a-3p (and other miRNAs w/seed AGUGCAA),miR-149-5p (miRNAs w/seed CUGGCUC),miR-17-5p (and other miRNAs w/seed AAAGUGC),miR-182-5p (and other miRNAs w/seed UUGGCAA),miR-187-3p (miRNAs w/seed CGUGUCU),miR-199a-5p (and other miRNAs w/seed CCAGUGU),miR-221-3p (and other miRNAs w/seed GCUACAU),miR-29b-3p (and other miRNAs w/seed AGCACCA),miR-369-5p (mi…	23
	uterine cancer	2.46E-22	let-7a-5p (and other miRNAs w/seed GAGGUAG),miR-126-3p (and other miRNAs w/seed CGUACCG),miR-129-5p (miRNAs w/seed UUUUUGC),miR-130a-3p (and other miRNAs w/seed AGUGCAA),mir-140,mir-146,miR-146a-5p (and other miRNAs w/seed GAGAACU),miR-148b-3p (and other miRNAs w/seed CAGUGCA),miR-149-5p (miRNAs w/seed CUGGCUC),miR-16-5p (and other miRNAs w/seed AGCAGCA),mir-17,miR-17-5p (and other miRNAs w/seed …	37
	uterine endometrioid carcinoma	1.07E-14	miR-130a-3p (and other miRNAs w/seed AGUGCAA),miR-17-5p (and other miRNAs w/seed AAAGUGC),miR-182-5p (and other miRNAs w/seed UUGGCAA),miR-192-5p (and other miRNAs w/seed UGACCUA),miR-203-3p (and other miRNAs w/seed UGAAAUG),miR-210-3p (and other miRNAs w/seed UGUGCGU),mir-28,miR-92a-3p (and other miRNAs w/seed AUUGCAC),miR-95 (miRNAs w/seed UCAACGG)	9
	ovarian endometriosis	8.53E-11	mir-130,mir-17,miR-17-5p (and other miRNAs w/seed AAAGUGC),mir-199,mir-28,mir-29,mir-34,miR-376a-3p (and other miRNAs w/seed UCAUAGA)	8
	endometrial cancer	2.59E-08	miR-130a-3p (and other miRNAs w/seed AGUGCAA),miR-146a-5p (and other miRNAs w/seed GAGAACU),miR-148b-3p (and other miRNAs w/seed CAGUGCA),miR-16-5p (and other miRNAs w/seed AGCAGCA),mir-17,miR-17-5p (and other miRNAs w/seed AAAGUGC),miR-182-5p (and other miRNAs w/seed UUGGCAA),miR-192-5p (and other miRNAs w/seed UGACCUA),miR-203-3p (and other miRNAs w/seed UGAAAUG),miR-210-3p (and other miRNAs w/…	15
	genital tumor	2.91E-06	let-7a-5p (and other miRNAs w/seed GAGGUAG),mir-1,miR-130a-3p (and other miRNAs w/seed AGUGCAA),mir-146,miR-16-5p (and other miRNAs w/seed AGCAGCA),mir-17,miR-17-5p (and other miRNAs w/seed AAAGUGC),miR-182-5p (and other miRNAs w/seed UUGGCAA),miR-192-5p (and other miRNAs w/seed UGACCUA),miR-203-3p (and other miRNAs w/seed UGAAAUG),miR-210-3p (and other miRNAs w/seed UGUGCGU),miR-221-3p (and othe…	21
	corticotrophic adenoma	1.60E-05	let-7a-5p (and other miRNAs w/seed GAGGUAG),mir-15,miR-16-5p (and other miRNAs w/seed AGCAGCA)	3
	pituitary ACTH hypersecretion	2.28E-05	let-7a-5p (and other miRNAs w/seed GAGGUAG),mir-15,miR-16-5p (and other miRNAs w/seed AGCAGCA)	3
	endometriosis	1.16E-04	miR-126-3p (and other miRNAs w/seed CGUACCG),mir-130,miR-16-5p (and other miRNAs w/seed AGCAGCA),mir-17,miR-17-5p (and other miRNAs w/seed AAAGUGC),mir-199,mir-28,mir-29,miR-29b-3p (and other miRNAs w/seed AGCACCA),mir-34,miR-376a-3p (and other miRNAs w/seed UCAUAGA)	11
	prostate cancer	1.44E-04	let-7a-5p (and other miRNAs w/seed GAGGUAG),mir-1,miR-16-5p (and other miRNAs w/seed AGCAGCA),mir-17,miR-17-5p (and other miRNAs w/seed AAAGUGC),miR-210-3p (and other miRNAs w/seed UGUGCGU),miR-221-3p (and other miRNAs w/seed GCUACAU),miR-26a-5p (and other miRNAs w/seed UCAAGUA),miR-29b-3p (and other miRNAs w/seed AGCACCA),miR-30c-5p (and other miRNAs w/seed GUAAACA),mir-329,mir-34,miR-92a-3p (an…	13
	ovarian tumor	2.44E-04	let-7a-5p (and other miRNAs w/seed GAGGUAG),miR-130a-3p (and other miRNAs w/seed AGUGCAA),mir-146,miR-17-5p (and other miRNAs w/seed AAAGUGC),miR-182-5p (and other miRNAs w/seed UUGGCAA),miR-192-5p (and other miRNAs w/seed UGACCUA),miR-203-3p (and other miRNAs w/seed UGAAAUG),miR-210-3p (and other miRNAs w/seed UGUGCGU),mir-28,miR-92a-3p (and other miRNAs w/seed AUUGCAC),miR-95 (miRNAs w/seed UCA…	11
	ovarian cancer	6.36E-04	miR-130a-3p (and other miRNAs w/seed AGUGCAA),mir-146,miR-17-5p (and other miRNAs w/seed AAAGUGC),miR-182-5p (and other miRNAs w/seed UUGGCAA),miR-192-5p (and other miRNAs w/seed UGACCUA),miR-203-3p (and other miRNAs w/seed UGAAAUG),miR-210-3p (and other miRNAs w/seed UGUGCGU),mir-28,miR-92a-3p (and other miRNAs w/seed AUUGCAC),miR-95 (miRNAs w/seed UCAACGG)	10
	primitive neuroectodermal tumor	7.27E-04	mir-17,miR-17-5p (and other miRNAs w/seed AAAGUGC),miR-30c-5p (and other miRNAs w/seed GUAAACA),mir-9,miR-92a-3p (and other miRNAs w/seed AUUGCAC)	5
	medulloblastoma	5.50E-03	mir-17,miR-17-5p (and other miRNAs w/seed AAAGUGC),miR-30c-5p (and other miRNAs w/seed GUAAACA)	3
	neuroblastoma	5.76E-03	miR-17-5p (and other miRNAs w/seed AAAGUGC),mir-9,miR-92a-3p (and other miRNAs w/seed AUUGCAC)	3
	uterine leiomyoma	1.61E-02	let-7a-5p (and other miRNAs w/seed GAGGUAG),miR-27a-3p (and other miRNAs w/seed UCACAGU),miR-29b-3p (and other miRNAs w/seed AGCACCA),miR-30c-5p (and other miRNAs w/seed GUAAACA),miR-92a-3p (and other miRNAs w/seed AUUGCAC)	5
	recurrent prostate cancer	2.33E-02	let-7a-5p (and other miRNAs w/seed GAGGUAG)	1
Gastrointestinal Disease	digestive organ tumor	7.17E-31	let-7a-5p (and other miRNAs w/seed GAGGUAG),miR-1229-3p (miRNAs w/seed UCUCACC),miR-1236-3p (miRNAs w/seed CUCUUCC),mir-124,miR-126-3p (and other miRNAs w/seed CGUACCG),miR-129-1-3p (and other miRNAs w/seed AGCCCUU),mir-130,miR-130a-3p (and other miRNAs w/seed AGUGCAA),mir-146,miR-146a-5p (and other miRNAs w/seed GAGAACU),miR-148b-3p (and other miRNAs w/seed CAGUGCA),mir-15,mir-155,miR-16-5p (and…	61
	liver cancer	2.20E-28	let-7a-5p (and other miRNAs w/seed GAGGUAG),mir-124,miR-126-3p (and other miRNAs w/seed CGUACCG),mir-130,miR-130a-3p (and other miRNAs w/seed AGUGCAA),mir-146,miR-146a-5p (and other miRNAs w/seed GAGAACU),miR-148b-3p (and other miRNAs w/seed CAGUGCA),mir-15,miR-16-5p (and other miRNAs w/seed AGCAGCA),mir-17,miR-17-5p (and other miRNAs w/seed AAAGUGC),miR-186-5p (miRNAs w/seed AAAGAAU),miR-18a-5p …	38
	pancreatic ductal adenocarcinoma	5.81E-20	mir-130,miR-130a-3p (and other miRNAs w/seed AGUGCAA),miR-146a-5p (and other miRNAs w/seed GAGAACU),miR-148b-3p (and other miRNAs w/seed CAGUGCA),mir-15,miR-17-5p (and other miRNAs w/seed AAAGUGC),miR-18a-5p (and other miRNAs w/seed AAGGUGC),miR-203-3p (and other miRNAs w/seed UGAAAUG),miR-210-3p (and other miRNAs w/seed UGUGCGU),miR-221-3p (and other miRNAs w/seed GCUACAU),miR-224-5p (miRNAs w/s…	14
	pancreatic cancer	9.07E-19	mir-130,miR-130a-3p (and other miRNAs w/seed AGUGCAA),miR-146a-5p (and other miRNAs w/seed GAGAACU),miR-148b-3p (and other miRNAs w/seed CAGUGCA),mir-15,miR-16-5p (and other miRNAs w/seed AGCAGCA),miR-17-5p (and other miRNAs w/seed AAAGUGC),miR-186-5p (miRNAs w/seed AAAGAAU),miR-18a-5p (and other miRNAs w/seed AAGGUGC),miR-203-3p (and other miRNAs w/seed UGAAAUG),miR-210-3p (and other miRNAs w/se…	22
	gastrointestinal tract cancer	2.05E-18	let-7a-5p (and other miRNAs w/seed GAGGUAG),miR-1229-3p (miRNAs w/seed UCUCACC),miR-1236-3p (miRNAs w/seed CUCUUCC),miR-129-1-3p (and other miRNAs w/seed AGCCCUU),mir-130,miR-146a-5p (and other miRNAs w/seed GAGAACU),miR-148b-3p (and other miRNAs w/seed CAGUGCA),mir-155,miR-16-5p (and other miRNAs w/seed AGCAGCA),mir-17,miR-17-5p (and other miRNAs w/seed AAAGUGC),miR-18a-5p (and other miRNAs w/se…	41
	colorectal cancer	6.39E-16	let-7a-5p (and other miRNAs w/seed GAGGUAG),miR-1229-3p (miRNAs w/seed UCUCACC),miR-1236-3p (miRNAs w/seed CUCUUCC),miR-129-1-3p (and other miRNAs w/seed AGCCCUU),mir-130,miR-146a-5p (and other miRNAs w/seed GAGAACU),miR-148b-3p (and other miRNAs w/seed CAGUGCA),mir-155,miR-16-5p (and other miRNAs w/seed AGCAGCA),mir-17,miR-17-5p (and other miRNAs w/seed AAAGUGC),mir-19,mir-197,miR-199a-5p (and o…	36
	diabetes mellitus	5.97E-13	let-7a-5p (and other miRNAs w/seed GAGGUAG),mir-1,miR-126-3p (and other miRNAs w/seed CGUACCG),miR-129-1-3p (and other miRNAs w/seed AGCCCUU),miR-129-5p (miRNAs w/seed UUUUUGC),mir-130,miR-130a-3p (and other miRNAs w/seed AGUGCAA),mir-146,miR-146a-5p (and other miRNAs w/seed GAGAACU),miR-148b-3p (and other miRNAs w/seed CAGUGCA),miR-16-5p (and other miRNAs w/seed AGCAGCA),mir-199,miR-221-3p (and …	27
	non-insulin-dependent diabetes mellitus	3.41E-12	let-7a-5p (and other miRNAs w/seed GAGGUAG),miR-126-3p (and other miRNAs w/seed CGUACCG),miR-129-1-3p (and other miRNAs w/seed AGCCCUU),miR-129-5p (miRNAs w/seed UUUUUGC),miR-130a-3p (and other miRNAs w/seed AGUGCAA),mir-146,miR-148b-3p (and other miRNAs w/seed CAGUGCA),miR-16-5p (and other miRNAs w/seed AGCAGCA),mir-199,miR-221-3p (and other miRNAs w/seed GCUACAU),miR-27a-3p (and other miRNAs w/…	17
	chronic hepatitis B	3.50E-10	miR-130a-3p (and other miRNAs w/seed AGUGCAA),miR-16-5p (and other miRNAs w/seed AGCAGCA),miR-1982-5p (and other miRNAs w/seed UGGGAGG),miR-199a-5p (and other miRNAs w/seed CCAGUGU),miR-210-3p (and other miRNAs w/seed UGUGCGU),miR-221-3p (and other miRNAs w/seed GCUACAU),miR-27a-3p (and other miRNAs w/seed UCACAGU)	7
	gastric cancer	1.73E-09	miR-148b-3p (and other miRNAs w/seed CAGUGCA),miR-16-5p (and other miRNAs w/seed AGCAGCA),miR-17-5p (and other miRNAs w/seed AAAGUGC),miR-18a-5p (and other miRNAs w/seed AAGGUGC),mir-199,miR-221-3p (and other miRNAs w/seed GCUACAU),mir-24,mir-34,miR-378a-3p (and other miRNAs w/seed CUGGACU),miR-421-3p (and other miRNAs w/seed UCAACAG),mir-433,miR-92a-3p (and other miRNAs w/seed AUUGCAC)	12
	stomach tumor	1.82E-08	let-7a-5p (and other miRNAs w/seed GAGGUAG),miR-148b-3p (and other miRNAs w/seed CAGUGCA),miR-16-5p (and other miRNAs w/seed AGCAGCA),miR-17-5p (and other miRNAs w/seed AAAGUGC),miR-18a-5p (and other miRNAs w/seed AAGGUGC),mir-199,miR-221-3p (and other miRNAs w/seed GCUACAU),mir-24,mir-34,miR-378a-3p (and other miRNAs w/seed CUGGACU),miR-421-3p (and other miRNAs w/seed UCAACAG),mir-433,miR-92a-3p…	13
	cirrhosis of liver	1.31E-05	miR-130a-3p (and other miRNAs w/seed AGUGCAA),miR-16-5p (and other miRNAs w/seed AGCAGCA),miR-1982-5p (and other miRNAs w/seed UGGGAGG),miR-199a-5p (and other miRNAs w/seed CCAGUGU),miR-210-3p (and other miRNAs w/seed UGUGCGU),miR-221-3p (and other miRNAs w/seed GCUACAU),miR-27a-3p (and other miRNAs w/seed UCACAGU)	7
	esophageal squamous cell cancer	1.42E-03	let-7a-5p (and other miRNAs w/seed GAGGUAG),miR-203-3p (and other miRNAs w/seed UGAAAUG),miR-375-3p (and other miRNAs w/seed UUGUUCG)	3
	nonalcoholic fatty liver disease	2.63E-03	miR-221-3p (and other miRNAs w/seed GCUACAU),miR-29b-3p (and other miRNAs w/seed AGCACCA),miR-335-5p (and other miRNAs w/seed CAAGAGC)	3
	colorectal adenoma	4.37E-03	miR-29b-3p (and other miRNAs w/seed AGCACCA),miR-92a-3p (and other miRNAs w/seed AUUGCAC)	2
	pancreatic adenocarcinoma	3.22E-02	miR-210-3p (and other miRNAs w/seed UGUGCGU),miR-27a-3p (and other miRNAs w/seed UCACAGU)	2
	experimentally-induced hepatic fibrosis	3.47E-02	mir-21	1
Inflammatory Disease	idiopathic pulmonary fibrosis	4.36E-23	let-7a-5p (and other miRNAs w/seed GAGGUAG),miR-126-3p (and other miRNAs w/seed CGUACCG),mir-130,miR-140-5p (and other miRNAs w/seed AGUGGUU),mir-15,mir-155,mir-17,miR-17-5p (and other miRNAs w/seed AAAGUGC),miR-18a-5p (and other miRNAs w/seed AAGGUGC),mir-19,miR-203-3p (and other miRNAs w/seed UGAAAUG),mir-21,miR-224-5p (miRNAs w/seed AAGUCAC),miR-26a-5p (and other miRNAs w/seed UCAAGUA),mir-29,…	18
	lupus nephritis	8.71E-15	let-7a-5p (and other miRNAs w/seed GAGGUAG),miR-130a-3p (and other miRNAs w/seed AGUGCAA),miR-16-5p (and other miRNAs w/seed AGCAGCA),miR-210-3p (and other miRNAs w/seed UGUGCGU),miR-30c-5p (and other miRNAs w/seed GUAAACA),miR-3118 (and other miRNAs w/seed GUGACUG),miR-346 (and other miRNAs w/seed GUCUGCC),miR-381-3p (and other miRNAs w/seed AUACAAG),miR-484 (and other miRNAs w/seed CAGGCUC),miR…	13
	systemic sclerosis	1.40E-11	let-7a-5p (and other miRNAs w/seed GAGGUAG),miR-129-5p (miRNAs w/seed UUUUUGC),miR-146a-5p (and other miRNAs w/seed GAGAACU),mir-15,mir-155,mir-17,mir-21,miR-210-3p (and other miRNAs w/seed UGUGCGU),mir-488	9
	chronic hepatitis B	3.50E-10	miR-130a-3p (and other miRNAs w/seed AGUGCAA),miR-16-5p (and other miRNAs w/seed AGCAGCA),miR-1982-5p (and other miRNAs w/seed UGGGAGG),miR-199a-5p (and other miRNAs w/seed CCAGUGU),miR-210-3p (and other miRNAs w/seed UGUGCGU),miR-221-3p (and other miRNAs w/seed GCUACAU),miR-27a-3p (and other miRNAs w/seed UCACAGU)	7
	dermatomyositis	9.07E-10	mir-130,mir-146,mir-199,miR-199a-3p (and other miRNAs w/seed CAGUAGU),mir-21,mir-329,mir-34	7
	polymyositis	2.28E-08	mir-130,mir-146,mir-19,mir-199,mir-21,mir-34	6
	inclusion body myositis	9.05E-08	mir-146,mir-15,mir-21,mir-28,mir-34	5
	Rheumatic Disease	1.90E-03	let-7a-5p (and other miRNAs w/seed GAGGUAG),miR-129-5p (miRNAs w/seed UUUUUGC),mir-130,mir-140,mir-146,miR-146a-5p (and other miRNAs w/seed GAGAACU),mir-15,mir-155,mir-17,miR-17-5p (and other miRNAs w/seed AAAGUGC),mir-19,mir-199,mir-21,miR-210-3p (and other miRNAs w/seed UGUGCGU),miR-299a-3p (and other miRNAs w/seed AUGUGGG),mir-34,mir-488	17
	relapsing-remitting multiple sclerosis	1.09E-02	miR-17-5p (and other miRNAs w/seed AAAGUGC),miR-92a-3p (and other miRNAs w/seed AUUGCAC)	2
	viral myocarditis	1.17E-02	miR-499-5p (and other miRNAs w/seed UAAGACU)	1
	Multiple Sclerosis	1.96E-02	miR-146a-5p (and other miRNAs w/seed GAGAACU),miR-17-5p (and other miRNAs w/seed AAAGUGC),miR-18a-5p (and other miRNAs w/seed AAGGUGC),miR-92a-3p (and other miRNAs w/seed AUUGCAC)	4
Inflammatory Response	idiopathic pulmonary fibrosis	4.36E-23	let-7a-5p (and other miRNAs w/seed GAGGUAG),miR-126-3p (and other miRNAs w/seed CGUACCG),mir-130,miR-140-5p (and other miRNAs w/seed AGUGGUU),mir-15,mir-155,mir-17,miR-17-5p (and other miRNAs w/seed AAAGUGC),miR-18a-5p (and other miRNAs w/seed AAGGUGC),mir-19,miR-203-3p (and other miRNAs w/seed UGAAAUG),mir-21,miR-224-5p (miRNAs w/seed AAGUCAC),miR-26a-5p (and other miRNAs w/seed UCAAGUA),mir-29,…	18
	lupus nephritis	8.71E-15	let-7a-5p (and other miRNAs w/seed GAGGUAG),miR-130a-3p (and other miRNAs w/seed AGUGCAA),miR-16-5p (and other miRNAs w/seed AGCAGCA),miR-210-3p (and other miRNAs w/seed UGUGCGU),miR-30c-5p (and other miRNAs w/seed GUAAACA),miR-3118 (and other miRNAs w/seed GUGACUG),miR-346 (and other miRNAs w/seed GUCUGCC),miR-381-3p (and other miRNAs w/seed AUACAAG),miR-484 (and other miRNAs w/seed CAGGCUC),miR…	13
	inflammation of organ	4.10E-13	let-7a-5p (and other miRNAs w/seed GAGGUAG),miR-126-3p (and other miRNAs w/seed CGUACCG),mir-130,miR-130a-3p (and other miRNAs w/seed AGUGCAA),miR-140-5p (and other miRNAs w/seed AGUGGUU),mir-15,mir-155,miR-16-5p (and other miRNAs w/seed AGCAGCA),mir-17,miR-17-5p (and other miRNAs w/seed AAAGUGC),miR-18a-5p (and other miRNAs w/seed AAGGUGC),mir-19,miR-203-3p (and other miRNAs w/seed UGAAAUG),mir-…	28
	activation of myeloid-derived suppressor cells	3.37E-04	mir-17,miR-17-5p (and other miRNAs w/seed AAAGUGC)	2
	cytotoxic reaction of cancer cells	2.90E-02	miR-29b-3p (and other miRNAs w/seed AGCACCA)	1
	adaptive immune response	3.73E-02	mir-146,mir-155	2
Molecular and Cellular Functions
Cellular Development	proliferation of tumor cell lines	3.26E-11	let-7a-5p (and other miRNAs w/seed GAGGUAG),mir-1,miR-101-3p (and other miRNAs w/seed ACAGUAC),mir-124,miR-129-5p (miRNAs w/seed UUUUUGC),mir-130,mir-140,miR-146a-5p (and other miRNAs w/seed GAGAACU),miR-148b-3p (and other miRNAs w/seed CAGUGCA),mir-15,mir-155,miR-16-5p (and other miRNAs w/seed AGCAGCA),mir-17,miR-17-5p (and other miRNAs w/seed AAAGUGC),miR-18a-5p (and other miRNAs w/seed AAGGUGC…	35
	proliferation of carcinoma cell lines	3.94E-07	let-7a-5p (and other miRNAs w/seed GAGGUAG),mir-130,mir-140,mir-15,mir-17,miR-17-5p (and other miRNAs w/seed AAAGUGC),miR-18a-5p (and other miRNAs w/seed AAGGUGC),mir-19,miR-203-3p (and other miRNAs w/seed UGAAAUG),mir-21,mir-24,miR-346 (and other miRNAs w/seed GUCUGCC)	12
	proliferation of cervical cancer cell lines	9.07E-06	mir-124,mir-17,miR-199a-5p (and other miRNAs w/seed CCAGUGU),mir-21,miR-218-5p (and other miRNAs w/seed UGUGCUU),mir-24,mir-29,mir-299	8
	proliferation of hepatoma cell lines	9.86E-06	let-7a-5p (and other miRNAs w/seed GAGGUAG),miR-16-5p (and other miRNAs w/seed AGCAGCA),miR-199a-3p (and other miRNAs w/seed CAGUAGU),miR-203-3p (and other miRNAs w/seed UGAAAUG),miR-224-5p (miRNAs w/seed AAGUCAC),mir-29,miR-29b-3p (and other miRNAs w/seed AGCACCA),miR-375-3p (and other miRNAs w/seed UUGUUCG)	8
	proliferation of thyroid tumor cell lines	7.82E-05	mir-17,miR-17-5p (and other miRNAs w/seed AAAGUGC),miR-18a-5p (and other miRNAs w/seed AAGGUGC),miR-346 (and other miRNAs w/seed GUCUGCC)	4
	monocytopoiesis	1.02E-04	mir-17,miR-17-5p (and other miRNAs w/seed AAAGUGC)	2
	proliferation of lung cancer cell lines	1.61E-04	let-7a-5p (and other miRNAs w/seed GAGGUAG),mir-130,mir-140,mir-15,mir-19,mir-21,mir-24,mir-29	8
	proliferation of lymphoma cell lines	4.21E-04	miR-101-3p (and other miRNAs w/seed ACAGUAC),miR-146a-5p (and other miRNAs w/seed GAGAACU),mir-155,miR-16-5p (and other miRNAs w/seed AGCAGCA),miR-17-5p (and other miRNAs w/seed AAAGUGC),miR-26a-5p (and other miRNAs w/seed UCAAGUA)	6
	proliferation of cancer cells	5.28E-04	mir-15,mir-155,mir-17,miR-17-5p (and other miRNAs w/seed AAAGUGC),mir-21,miR-221-3p (and other miRNAs w/seed GCUACAU),mir-29,miR-29b-3p (and other miRNAs w/seed AGCACCA),mir-34	9
	proliferation of acute myeloid leukemia blast cells	9.32E-04	mir-29,miR-29b-3p (and other miRNAs w/seed AGCACCA)	2
	proliferation of neuroblastoma cells	1.49E-03	mir-17,miR-17-5p (and other miRNAs w/seed AAAGUGC)	2
	proliferation of stomach cancer cell lines	2.32E-03	miR-148b-3p (and other miRNAs w/seed CAGUGCA),mir-199,miR-221-3p (and other miRNAs w/seed GCUACAU)	3
	proliferation of leukemia cells	2.47E-03	mir-17,mir-29,miR-29b-3p (and other miRNAs w/seed AGCACCA)	3
	proliferation of liver cancer cells	5.46E-03	mir-17,miR-221-3p (and other miRNAs w/seed GCUACAU)	2
	arrest in growth of breast cancer cell lines	6.65E-03	miR-17-5p (and other miRNAs w/seed AAAGUGC),miR-27a-3p (and other miRNAs w/seed UCACAGU)	2
	maturation of monocytes	9.35E-03	mir-17,miR-17-5p (and other miRNAs w/seed AAAGUGC)	2
	proliferation of vestibular schwannoma cells	1.17E-02	mir-21	1
	sprouting of vascular endothelial cells	1.69E-02	mir-17,mir-19	2
	development of peripheral T lymphocyte	1.75E-02	mir-155	1
	maturation of fibroblast cell lines	1.75E-02	miR-30c-5p (and other miRNAs w/seed GUAAACA)	1
	proliferation of breast cancer cell lines	1.89E-02	miR-101-3p (and other miRNAs w/seed ACAGUAC),mir-17,miR-17-5p (and other miRNAs w/seed AAAGUGC),mir-21,miR-26a-5p (and other miRNAs w/seed UCAAGUA),miR-27a-3p (and other miRNAs w/seed UCACAGU),miR-7a-5p (and other miRNAs w/seed GGAAGAC)	7
	self-renewal of cancer stem cells	2.33E-02	mir-15	1
	lung metastasis of melanoma cell lines	2.90E-02	let-7a-5p (and other miRNAs w/seed GAGGUAG)	1
	proliferation of muscle cells	3.39E-02	mir-1,mir-15,miR-16-5p (and other miRNAs w/seed AGCAGCA),mir-17,mir-21,miR-221-3p (and other miRNAs w/seed GCUACAU)	6
	proliferation of lung adenocarcinoma cells	3.47E-02	mir-34	1
	proliferation of pancreatic cancer cell lines	3.50E-02	miR-221-3p (and other miRNAs w/seed GCUACAU),miR-27a-3p (and other miRNAs w/seed UCACAGU),mir-34	3
	proliferation of cancer stem cells	4.03E-02	mir-15	1
	proliferation of ovarian surface epithelial cells	4.03E-02	mir-34	1
	arrest in growth of tumor cell lines	4.10E-02	miR-17-5p (and other miRNAs w/seed AAAGUGC),miR-27a-3p (and other miRNAs w/seed UCACAGU),miR-346 (and other miRNAs w/seed GUCUGCC)	3
	proliferation of leukemia cell lines	4.11E-02	mir-17,miR-18a-5p (and other miRNAs w/seed AAGGUGC),mir-29,miR-29b-3p (and other miRNAs w/seed AGCACCA)	4
	proliferation of lung cell lines	4.14E-02	mir-17,miR-17-5p (and other miRNAs w/seed AAAGUGC)	2
	arrest in growth of thyroid tumor cell lines	4.60E-02	miR-346 (and other miRNAs w/seed GUCUGCC)	1
Cellular Growth and Proliferation	proliferation of tumor cell lines	3.26E-11	let-7a-5p (and other miRNAs w/seed GAGGUAG),mir-1,miR-101-3p (and other miRNAs w/seed ACAGUAC),mir-124,miR-129-5p (miRNAs w/seed UUUUUGC),mir-130,mir-140,miR-146a-5p (and other miRNAs w/seed GAGAACU),miR-148b-3p (and other miRNAs w/seed CAGUGCA),mir-15,mir-155,miR-16-5p (and other miRNAs w/seed AGCAGCA),mir-17,miR-17-5p (and other miRNAs w/seed AAAGUGC),miR-18a-5p (and other miRNAs w/seed AAGGUGC…	35
	proliferation of carcinoma cell lines	3.94E-07	let-7a-5p (and other miRNAs w/seed GAGGUAG),mir-130,mir-140,mir-15,mir-17,miR-17-5p (and other miRNAs w/seed AAAGUGC),miR-18a-5p (and other miRNAs w/seed AAGGUGC),mir-19,miR-203-3p (and other miRNAs w/seed UGAAAUG),mir-21,mir-24,miR-346 (and other miRNAs w/seed GUCUGCC)	12
	proliferation of cervical cancer cell lines	9.07E-06	mir-124,mir-17,miR-199a-5p (and other miRNAs w/seed CCAGUGU),mir-21,miR-218-5p (and other miRNAs w/seed UGUGCUU),mir-24,mir-29,mir-299	8
	proliferation of hepatoma cell lines	9.86E-06	let-7a-5p (and other miRNAs w/seed GAGGUAG),miR-16-5p (and other miRNAs w/seed AGCAGCA),miR-199a-3p (and other miRNAs w/seed CAGUAGU),miR-203-3p (and other miRNAs w/seed UGAAAUG),miR-224-5p (miRNAs w/seed AAGUCAC),mir-29,miR-29b-3p (and other miRNAs w/seed AGCACCA),miR-375-3p (and other miRNAs w/seed UUGUUCG)	8
	contact growth inhibition of leukemia cell lines	3.12E-05	mir-15,miR-16-5p (and other miRNAs w/seed AGCAGCA),mir-21	3
	proliferation of thyroid tumor cell lines	7.82E-05	mir-17,miR-17-5p (and other miRNAs w/seed AAAGUGC),miR-18a-5p (and other miRNAs w/seed AAGGUGC),miR-346 (and other miRNAs w/seed GUCUGCC)	4
	proliferation of lung cancer cell lines	1.61E-04	let-7a-5p (and other miRNAs w/seed GAGGUAG),mir-130,mir-140,mir-15,mir-19,mir-21,mir-24,mir-29	8
	proliferation of lymphoma cell lines	4.21E-04	miR-101-3p (and other miRNAs w/seed ACAGUAC),miR-146a-5p (and other miRNAs w/seed GAGAACU),mir-155,miR-16-5p (and other miRNAs w/seed AGCAGCA),miR-17-5p (and other miRNAs w/seed AAAGUGC),miR-26a-5p (and other miRNAs w/seed UCAAGUA)	6
	proliferation of cancer cells	5.28E-04	mir-15,mir-155,mir-17,miR-17-5p (and other miRNAs w/seed AAAGUGC),mir-21,miR-221-3p (and other miRNAs w/seed GCUACAU),mir-29,miR-29b-3p (and other miRNAs w/seed AGCACCA),mir-34	9
	proliferation of acute myeloid leukemia blast cells	9.32E-04	mir-29,miR-29b-3p (and other miRNAs w/seed AGCACCA)	2
	contact growth inhibition of tumor cell lines	9.35E-04	mir-15,miR-16-5p (and other miRNAs w/seed AGCAGCA),mir-17,mir-21	4
	proliferation of neuroblastoma cells	1.49E-03	mir-17,miR-17-5p (and other miRNAs w/seed AAAGUGC)	2
	proliferation of cells	1.79E-03	let-7a-5p (and other miRNAs w/seed GAGGUAG),mir-1,miR-101-3p (and other miRNAs w/seed ACAGUAC),mir-124,miR-129-5p (miRNAs w/seed UUUUUGC),mir-130,mir-140,mir-146,miR-146a-5p (and other miRNAs w/seed GAGAACU),miR-148b-3p (and other miRNAs w/seed CAGUGCA),mir-15,mir-155,miR-16-5p (and other miRNAs w/seed AGCAGCA),mir-17,miR-17-5p (and other miRNAs w/seed AAAGUGC),miR-182-5p (and other miRNAs w/seed…	40
	proliferation of stomach cancer cell lines	2.32E-03	miR-148b-3p (and other miRNAs w/seed CAGUGCA),mir-199,miR-221-3p (and other miRNAs w/seed GCUACAU)	3
	proliferation of leukemia cells	2.47E-03	mir-17,mir-29,miR-29b-3p (and other miRNAs w/seed AGCACCA)	3
	proliferation of liver cancer cells	5.46E-03	mir-17,miR-221-3p (and other miRNAs w/seed GCUACAU)	2
	production of Cajal-Retzius neurons	5.86E-03	mir-9	1
	arrest in growth of breast cancer cell lines	6.65E-03	miR-17-5p (and other miRNAs w/seed AAAGUGC),miR-27a-3p (and other miRNAs w/seed UCACAGU)	2
	proliferation of vestibular schwannoma cells	1.17E-02	mir-21	1
	clonogenicity of prostate cancer cell lines	1.75E-02	miR-221-3p (and other miRNAs w/seed GCUACAU)	1
	proliferation of breast cancer cell lines	1.89E-02	miR-101-3p (and other miRNAs w/seed ACAGUAC),mir-17,miR-17-5p (and other miRNAs w/seed AAAGUGC),mir-21,miR-26a-5p (and other miRNAs w/seed UCAAGUA),miR-27a-3p (and other miRNAs w/seed UCACAGU),miR-7a-5p (and other miRNAs w/seed GGAAGAC)	7
	contact growth inhibition of prostate cancer cell lines	2.33E-02	mir-17	1
	lung metastasis of melanoma cell lines	2.90E-02	let-7a-5p (and other miRNAs w/seed GAGGUAG)	1
	proliferation of muscle cells	3.39E-02	mir-1,mir-15,miR-16-5p (and other miRNAs w/seed AGCAGCA),mir-17,mir-21,miR-221-3p (and other miRNAs w/seed GCUACAU)	6
	proliferation of lung adenocarcinoma cells	3.47E-02	mir-34	1
	proliferation of pancreatic cancer cell lines	3.50E-02	miR-221-3p (and other miRNAs w/seed GCUACAU),miR-27a-3p (and other miRNAs w/seed UCACAGU),mir-34	3
	proliferation of cancer stem cells	4.03E-02	mir-15	1
	proliferation of ovarian surface epithelial cells	4.03E-02	mir-34	1
	arrest in growth of tumor cell lines	4.10E-02	miR-17-5p (and other miRNAs w/seed AAAGUGC),miR-27a-3p (and other miRNAs w/seed UCACAGU),miR-346 (and other miRNAs w/seed GUCUGCC)	3
	proliferation of leukemia cell lines	4.11E-02	mir-17,miR-18a-5p (and other miRNAs w/seed AAGGUGC),mir-29,miR-29b-3p (and other miRNAs w/seed AGCACCA)	4
	proliferation of lung cell lines	4.14E-02	mir-17,miR-17-5p (and other miRNAs w/seed AAAGUGC)	2
	arrest in growth of thyroid tumor cell lines	4.60E-02	miR-346 (and other miRNAs w/seed GUCUGCC)	1
Cell Cycle	G1/S phase transition of fibroblast cell lines	1.11E-06	let-7a-5p (and other miRNAs w/seed GAGGUAG),mir-15,miR-16-5p (and other miRNAs w/seed AGCAGCA),miR-17-5p (and other miRNAs w/seed AAAGUGC),miR-92a-3p (and other miRNAs w/seed AUUGCAC)	5
	contact growth inhibition of leukemia cell lines	3.12E-05	mir-15,miR-16-5p (and other miRNAs w/seed AGCAGCA),mir-21	3
	arrest in interphase of carcinoma cell lines	5.67E-05	mir-15,miR-16-5p (and other miRNAs w/seed AGCAGCA),mir-21,miR-26a-5p (and other miRNAs w/seed UCAAGUA)	4
	arrest in S phase of carcinoma cell lines	2.03E-04	mir-15,mir-21	2
	arrest in S phase of lung cancer cell lines	2.03E-04	mir-15,mir-21	2
	contact growth inhibition of tumor cell lines	9.35E-04	mir-15,miR-16-5p (and other miRNAs w/seed AGCAGCA),mir-17,mir-21	4
	arrest in cell cycle progression of cancer cells	1.81E-03	miR-17-5p (and other miRNAs w/seed AAAGUGC),miR-26a-5p (and other miRNAs w/seed UCAAGUA)	2
	arrest in interphase of lung cancer cell lines	2.63E-03	mir-15,miR-16-5p (and other miRNAs w/seed AGCAGCA),mir-21	3
	arrest in cell cycle progression of lung cell lines	4.37E-03	mir-17,miR-17-5p (and other miRNAs w/seed AAAGUGC)	2
	arrest in interphase of tumor cell lines	7.32E-03	mir-15,miR-16-5p (and other miRNAs w/seed AGCAGCA),mir-17,mir-21,miR-26a-5p (and other miRNAs w/seed UCAAGUA),mir-34	6
	arrest in sub-G1 phase	1.17E-02	miR-16-5p (and other miRNAs w/seed AGCAGCA),miR-27a-3p (and other miRNAs w/seed UCACAGU)	2
	arrest in cell cycle progression of gastric cancer cells	1.17E-02	miR-17-5p (and other miRNAs w/seed AAAGUGC)	1
	arrest in sub-G1 phase of carcinoma cell lines	1.17E-02	miR-16-5p (and other miRNAs w/seed AGCAGCA)	1
	arrest in sub-G1 phase of epithelial cell lines	1.17E-02	miR-27a-3p (and other miRNAs w/seed UCACAGU)	1
	arrest in sub-G1 phase of lung cancer cell lines	1.17E-02	miR-16-5p (and other miRNAs w/seed AGCAGCA)	1
	senescence of thyroid tumor cell lines	1.75E-02	miR-17-5p (and other miRNAs w/seed AAAGUGC)	1
	G1 phase	2.16E-02	let-7a-5p (and other miRNAs w/seed GAGGUAG),mir-15,miR-16-5p (and other miRNAs w/seed AGCAGCA),miR-17-5p (and other miRNAs w/seed AAAGUGC),miR-26a-5p (and other miRNAs w/seed UCAAGUA),mir-34,miR-92a-3p (and other miRNAs w/seed AUUGCAC)	7
	contact growth inhibition of prostate cancer cell lines	2.33E-02	mir-17	1
	interphase	2.54E-02	let-7a-5p (and other miRNAs w/seed GAGGUAG),mir-15,miR-16-5p (and other miRNAs w/seed AGCAGCA),mir-17,miR-17-5p (and other miRNAs w/seed AAAGUGC),mir-21,miR-26a-5p (and other miRNAs w/seed UCAAGUA),miR-27a-3p (and other miRNAs w/seed UCACAGU),mir-34,miR-92a-3p (and other miRNAs w/seed AUUGCAC)	10
	senescence of cancer cells	2.90E-02	mir-17	1
	arrest in interphase	2.92E-02	mir-15,miR-16-5p (and other miRNAs w/seed AGCAGCA),mir-17,mir-21,miR-26a-5p (and other miRNAs w/seed UCAAGUA),miR-27a-3p (and other miRNAs w/seed UCACAGU),mir-34	7
	arrest in G2/M phase of prostate cancer cell lines	3.47E-02	mir-17	1
Cell Death and Survival	apoptosis of cancer cells	1.28E-06	mir-146,mir-15,mir-155,miR-16-5p (and other miRNAs w/seed AGCAGCA),mir-17,miR-17-5p (and other miRNAs w/seed AAAGUGC),mir-21,miR-221-3p (and other miRNAs w/seed GCUACAU),mir-29,miR-29b-3p (and other miRNAs w/seed AGCACCA)	10
	cell death of lung cancer cells	2.07E-04	mir-17,miR-17-5p (and other miRNAs w/seed AAAGUGC),miR-221-3p (and other miRNAs w/seed GCUACAU)	3
	apoptosis of acute myeloid leukemia blast cells	3.37E-04	mir-29,miR-29b-3p (and other miRNAs w/seed AGCACCA)	2
	apoptosis of gastric cancer cells	3.37E-04	mir-146,miR-17-5p (and other miRNAs w/seed AAAGUGC)	2
	killing of brain cancer cell lines	5.03E-04	miR-16-5p (and other miRNAs w/seed AGCAGCA),miR-455-3p (miRNAs w/seed CAGUCCA)	2
	apoptosis of leukemia cells	8.43E-04	mir-15,miR-16-5p (and other miRNAs w/seed AGCAGCA),mir-29,miR-29b-3p (and other miRNAs w/seed AGCACCA)	4
	apoptosis of hepatoma cell lines	2.07E-03	let-7a-5p (and other miRNAs w/seed GAGGUAG),mir-15,miR-16-5p (and other miRNAs w/seed AGCAGCA),miR-199a-3p (and other miRNAs w/seed CAGUAGU),miR-29b-3p (and other miRNAs w/seed AGCACCA)	5
	cell viability of colon cancer cell lines	2.09E-03	mir-124,mir-17,miR-299a-3p (and other miRNAs w/seed AUGUGGG),miR-30c-5p (and other miRNAs w/seed GUAAACA)	4
	apoptosis of leukemia cell lines	3.17E-03	mir-146,mir-15,mir-155,miR-16-5p (and other miRNAs w/seed AGCAGCA),mir-21,mir-29,miR-29b-3p (and other miRNAs w/seed AGCACCA)	7
	apoptosis of lung cancer cells	4.37E-03	mir-17,miR-17-5p (and other miRNAs w/seed AAAGUGC)	2
	apoptosis of B cell acute lymphoblastic leukemia cells	5.86E-03	miR-16-5p (and other miRNAs w/seed AGCAGCA)	1
	apoptosis of adventitial fibroblasts	5.86E-03	mir-21	1
	apoptosis of cervical cell lines	5.86E-03	mir-24	1
	apoptosis of colorectal carcinoma cells	5.86E-03	miR-16-5p (and other miRNAs w/seed AGCAGCA)	1
	apoptosis of kidney cancer cells	5.86E-03	mir-155	1
	apoptosis of pancreatic stellate cells	5.86E-03	mir-15	1
	apoptosis of vestibular schwannoma cells	5.86E-03	mir-21	1
	cell viability of colorectal carcinoma cells	5.86E-03	miR-16-5p (and other miRNAs w/seed AGCAGCA)	1
	apoptosis of heart cells	7.01E-03	mir-1,miR-16-5p (and other miRNAs w/seed AGCAGCA),mir-21,mir-24,miR-378a-3p (and other miRNAs w/seed CUGGACU)	5
	apoptosis of stomach cancer cell lines	1.51E-02	mir-15,miR-221-3p (and other miRNAs w/seed GCUACAU)	2
	apoptosis of thyroid cancer cells	1.75E-02	mir-17	1
	apoptosis of lung cell lines	1.79E-02	mir-17,miR-17-5p (and other miRNAs w/seed AAAGUGC)	2
	activation-induced cell death of CD4+ T-lymphocytes	2.33E-02	miR-17-5p (and other miRNAs w/seed AAAGUGC)	1
	apoptosis of glioblastoma cells	2.33E-02	miR-221-3p (and other miRNAs w/seed GCUACAU)	1
	self-renewal of cancer stem cells	2.33E-02	mir-15	1
	apoptosis of cardiomyocytes	3.01E-02	mir-1,mir-21,mir-24,miR-378a-3p (and other miRNAs w/seed CUGGACU)	4
	apoptosis of tumor cell lines	4.58E-02	let-7a-5p (and other miRNAs w/seed GAGGUAG),mir-146,miR-146a-5p (and other miRNAs w/seed GAGAACU),mir-15,mir-155,miR-16-5p (and other miRNAs w/seed AGCAGCA),mir-17,miR-17-5p (and other miRNAs w/seed AAAGUGC),miR-199a-3p (and other miRNAs w/seed CAGUAGU),mir-21,miR-221-3p (and other miRNAs w/seed GCUACAU),mir-29,miR-29b-3p (and other miRNAs w/seed AGCACCA),mir-34	14
Cell-To-Cell Signaling and Interaction	contact growth inhibition of leukemia cell lines	3.12E-05	mir-15,miR-16-5p (and other miRNAs w/seed AGCAGCA),mir-21	3
	activation of myeloid-derived suppressor cells	3.37E-04	mir-17,miR-17-5p (and other miRNAs w/seed AAAGUGC)	2
	contact growth inhibition of tumor cell lines	9.35E-04	mir-15,miR-16-5p (and other miRNAs w/seed AGCAGCA),mir-17,mir-21	4
	plasticity of collateral synapses	1.17E-02	miR-3118 (and other miRNAs w/seed GUGACUG)	1
	cell-cell adhesion of squamous cell carcinoma cell lines	1.75E-02	miR-16-5p (and other miRNAs w/seed AGCAGCA)	1
	contact growth inhibition of prostate cancer cell lines	2.33E-02	mir-17	1
	cytotoxic reaction of cancer cells	2.90E-02	miR-29b-3p (and other miRNAs w/seed AGCACCA)	1
